# Supplementary material for: Selection of Mexican Medicinal Plants by Identification of Potential Phytochemicals with Anti-Aging, Anti-Inflammatory, and Anti-Oxidant Properties through Network Analysis and Chemoinformatic Screening
Source: Biomolecules. 2023 Nov 20;13(11):1673. doi: 10.3390/biom13111673 (PMC10669844; doi:10.3390/biom13111673)
Supplement: Supplementary file 1 [file biomolecules-13-01673-s001.zip]

Archive with 1 entries (1 files):
- biomolecules-2660024-supplementary.xlsx
