# Supplementary material for: Selection of Mexican Medicinal Plants by Identification of Potential Phytochemicals with Anti-Aging, Anti-Inflammatory, and Anti-Oxidant Properties through Network Analysis and Chemoinformatic Screening
Source: Biomolecules. 2023 Nov 20;13(11):1673. doi: 10.3390/biom13111673 (PMC10669844; doi:10.3390/biom13111673)
Supplement: Supplementary file 1 [file biomolecules-13-01673-s001.zip › biomolecules-2660024-supplementary.xlsx]

## Sheet: MMPs
Familia	Genus	Specie	Index of mexican plants	AMTM (Atlas de las Plantas de la Medicina Tradicional Mexicana)	Local Name	Utilized part	Antioxidant	Antiinflammatory	Senescence	Aging	Others	Disease	Reference	Active Compound	Experimental Model	Type of study	Possible mechanism of action	Bibliography
Malvacea	Abelmoschus	moschatus	yes	yes	Ambrette	seed	ND	ND	ND	ND	Antichrotalic	No	Díaz Gómez, J. L. (1976). Usos de las plantas medicinales de México (No. 581.634 D54).	ND	ND	ND	ND
Malvacea	Abelmoschus	moschatus	yes	yes	Ambrette	seed	yes	ND	ND	ND	Antimicrobian	Colorectal adenocarcinoma	doi: 10.1186/1472-6882-11-64	ND	Colorectal adenocarcinoma (COLO-205) cell line	In vitro	ND
Malvacea	Abelmoschus	moschatus	yes	yes	Ambrette	leaves and stems acetonic and ethanolic extracts	yes	ND	ND	ND	Antineoplasic	retinoblastoma human cancer	doi: 10.1186/1472-6882-11-64	ND	Retinoblastoma (Y79) cell line	In vitro	ND
Malvacea	Hibiscus	Abelmoschus	no	yes	Ambrette	seed	yes	ND	ND	ND	Antineoplasic	retinoblastoma human cancer	doi: 10.1186/1472-6882-11-65	ND	Retinoblastoma (Y79) cell line	In vitro	ND
Dilleniaceae	Curatella	americana	no	yes	Cacaito	leaves and stems acetonic and ethanolic extracts	yes	ND	ND	ND	Hipolipydemic	Dyslipidemia	doi: 10.1155/2016/9681425	ND	Wistar rats with hyperlipidemia induced by high-fructose diet (60%)	In vivo	ND
Dilleniaceae	Curatella	americana	no	yes	Chaparro	powder	ND	yes	ND	ND	No	Osteoarthritis	doi: 10.1002/jps.2600690333, doi: 10.1016/j.phymed.2021.153657	Avicularin	Culture of chondrocytes of ofknee cartilage of patients with Osteoarthritis	In vitro	inhibiting MMP3 , MMP13, TRAF6/MAPK
Dilleniaceae	Curatella	americana	no	yes	Encino	leaves	yes	ND	ND	ND	No	No	doi: 10.1002/jps.2600690334, doi: 10.3390/ph11030078	Gallic acid	ND	ND	ND
Dilleniaceae	Curatella	americana	no	yes	ND	leaves	ND	yes	ND	yes	No	No	doi: 10.3390/ph11030072	Quercetin	Theorical model	NA	ND
Dilleniaceae	Curatella	americana	no	yes	ND	leaves	ND	yes	ND	yes	No	No	doi: 10.3390/ph11030073	Quercetin-3-O-galactopyranoside	Theorical model	NA	ND
Dilleniaceae	Curatella	americana	no	yes	ND	leaves	ND	yes	ND	yes	No	No	doi: 10.3390/ph11030074	Quercetin galactoarabinoside	Theorical model	NA	ND
Dilleniaceae	Curatella	americana	no	yes	ND	leaves	ND	yes	ND	yes	No	No	doi: 10.3390/ph11030075	Quercetin-3-glucoside	Theorical model	NA	ND
Dilleniaceae	Curatella	americana	no	yes	ND	leaves	ND	yes	ND	yes	No	No	doi: 10.3390/ph11030076	Quercetin-3-O-Alpha-l-rhamnoside	Theorical model	NA	ND
Dilleniaceae	Curatella	americana	no	yes	ND	leaves	yes	yes	ND	yes	No	No	doi: 10.3390/ph11030077	Procyanidin	Theorical model	NA	ND
Dilleniaceae	Curatella	americana	no	yes	ND	leaves	ND	yes	ND	yes	No	No	doi: 10.3390/ph11030078	β-Amyrin	Theorical model	NA	ND
Dilleniaceae	Curatella	americana	no	yes	ND	leaves	ND	yes	ND	yes	No	No	doi: 10.3390/ph11030079	Betulinic acid	Theorical model	NA	ND
Dilleniaceae	Curatella	americana	no	yes	ND	leaves	ND	yes	ND	yes	No	No	doi: 10.3390/ph11030080	Lupeol	Theorical model	NA	ND
Dilleniaceae	Curatella	americana	no	yes	ND	leaves	ND	yes	ND	yes	No	No	doi: 10.3390/ph11030081	Foeniculin	Theorical model	NA	ND
Crassulaceae	Sedum	dendroideum	yes	yes	Siempre viva, Siempreviva, Siempreviva gruesa ; Lipacum-ma-uai , Lagrima de María, Texiote, Texiotl, Tétzmitlte		ND	ND	ND	ND	Cicatrizant Antipiretic	No	Díaz Gómez, J. L. (1976). Usos de las plantas medicinales de México (No. 581.634 D54).	ND	NA	NA	NA
Crassulaceae	Sedum	dendroideum	yes	yes	Siempre viva, Siempreviva, Siempreviva gruesa ; Lipacum-ma-uai , Lagrima de María, Texiote, Texiotl, Tétzmitlte	leaves	yes	yes	ND	ND	No	Peptidic ulcer	doi:10.1016/j.jep.2021.114260	Myricetin	Tissue of gastric lesions induced by ethanol in rats	In vitro	Increase HSP70
Crassulaceae	Sedum	dendroideum	yes	yes	Siempre viva, Siempreviva, Siempreviva gruesa ; Lipacum-ma-uai , Lagrima de María, Texiote, Texiotl, Tétzmitlte	leaves	yes	yes	ND	ND	No	Peptidic ulcer	doi:10.1016/j.jep.2021.114261	Quercetin	Tissue of gastric lesions induced by ethanol in rats	In vitro	Increase HSP70
Crassulaceae	Sedum	dendroideum	yes	yes	Siempre viva, Siempreviva, Siempreviva gruesa ; Lipacum-ma-uai , Lagrima de María, Texiote, Texiotl, Tétzmitlte	leaves	yes	yes	ND	ND	No	Peptidic ulcer	doi:10.1016/j.jep.2021.114262	Kaempferol	Tissue of gastric lesions induced by ethanol in rats	In vitro	Increase HSP70
Altingiaceae	Liquidambar	styraciflua	yes	no	Liquidámbar	Extracto	ND	ND	ND		Antineoplasic	cancer	Díaz Gómez, J. L. (1976). Usos de las plantas medicinales de México (No. 581.634 D54).	ND	ND	ND	ND
Altingiaceae	Liquidambar	styraciflua	yes	no	Liquidámbar	Conos CHCL3 extract	ND	ND	ND	ND	Antineoplasic	cancer	https://doi.org/10.1002/cbdv.200590021	25-acetoxy-3α-hydroxyolean-12-en-28-oic acid	mouse skin	in vitro	ND
Altingiaceae	Liquidambar	styraciflua	yes	no	Liquidámbar	Conos CHCL3 extract	ND	ND	ND	ND	Antineoplasic	cancer	https://doi.org/10.1002/cbdv.200590021	3β,25-epoxy-3α-hydroxylup-20(29)-en-28-oic acid	mouse skin	in vitro	ND
Altingiaceae	Liquidambar	styraciflua	yes	no	Liquidámbar	leaves and stems acetonic and ethanolic extracts	yes	yes	ND	ND	Antimicrobial	cancer	https://doi.org/10.1016/j.jpba.2019.06.003	ND	Bacterial culture and Vero cells	In vitro	Inhibition of hialuronic acid
Altingiaceae	Liquidambar	styraciflua	yes	no	Liquidámbar	bark and steam	yes	ND	ND	ND	Antimicrobial	Bacterial infection	nt.J.Curr.Microbiol.App.Sci.5(1): 306-317	ND	Bacterial culture	In vitro	ND
Lauraceae	Damburneya	salicifolia	no	no	Aguacate cimarrón, Aguacate del monte, Aguacatillo, Aguacatillo blanco	trunk bark MeOH extract of Nectandra salicifolia	ND	ND	ND	ND	Antipaludic	Paludism	doi: 10.1021/np960195h	Costaricine	Parasital culture	In vitro	ND
Lauraceae	AIOUEA	pachypoda	no	no	ND	ND	ND	ND	ND	ND	ND	ND	NA	NA	NA	NA	NA
Lauraceae	Ocotea	heydeana	no	no	Aguacatillo	ND	ND	ND	ND	ND	ND	ND	NA	NA	NA	NA	NA
Lauraceae	Persea	americana	yes	yes	Aguacate	leaves, seed, fruit	ND	ND	ND	ND	Anti-catarrhal, antidiarrheal, anti-scabies, anti-neuralgic, anti-paludic, abscess	ND	Díaz Gómez, J. L. (1976). Usos de las plantas medicinales de México (No. 581.634 D54)	ND	NA	NA	NA
Lauraceae	Persea	americana	yes	yes	Aguacate	fruits	yes	yes	ND	ND	Antineoplasic	Hepatocellular carcinoma	doi: 10.1007/s11356-022-18902-y	Gallic acid	Wistar rats with hepatocelullar carcinoma induced by diethylnitrosamine (DEN)/2-acetylaminofluorene (2AAF)-	In vivo	ND
Lauraceae	Persea	americana	yes	yes	Aguacate	fruit	yes	yes	ND	ND	Antineoplasic	Hepatocellular carcinoma	doi: 10.1007/s11356-022-18902-y	Alfa-Caroten	Wistar rats with hepatocelullar carcinoma induced by diethylnitrosamine (DEN)/2-acetylaminofluorene (2AAF)-	In vivo	Regulates COX-2 and NF-κB
Lauraceae	Persea	americana	yes	yes	Aguacate	fruit	yes	yes	ND	ND	Antineoplasic	Hepatocellular carcinoma	doi: 10.1007/s11356-022-18902-y	Beta-Caroten	Wistar rats with hepatocelullar carcinoma induced by diethylnitrosamine (DEN)/2-acetylaminofluorene (2AAF)-	In vivo	Regulates COX-2 and NF-κB
Lauraceae	Persea	americana	yes	yes	Aguacate		yes	yes	ND	ND	Antineoplasic	Hepatocellular carcinoma	doi: 10.1007/s11356-022-18902-y	Vanillic acid	Wistar rats with hepatocelullar carcinoma induced by diethylnitrosamine (DEN)/2-acetylaminofluorene (2AAF)-	In vivo	Activate p53 and BAX expression
Lauraceae	Persea	americana	yes	yes	Aguacate		yes	yes	ND	ND	Antineoplasic	Hepatocellular carcinoma	doi: 10.1007/s11356-022-18902-y	Quercetin	Wistar rats with hepatocelullar carcinoma induced by diethylnitrosamine (DEN)/2-acetylaminofluorene (2AAF)-	In vivo	Activate p53 and BAX expression
Lauraceae	Persea	americana	yes	yes	Aguacate		yes	yes	ND	ND	Antineoplasic	Hepatocellular carcinoma	doi: 10.1007/s11356-022-18902-y	Catechin	Wistar rats with hepatocelullar carcinoma induced by diethylnitrosamine (DEN)/2-acetylaminofluorene (2AAF)-	In vivo	Activate p53 and BAX expression
Lauraceae	Persea	americana	yes	yes	Aguacate		yes	yes	ND	ND	Antineoplasic	Hepatocellular carcinoma	doi: 10.1007/s11356-022-18902-y	Epicatechin	Wistar rats with hepatocelullar carcinoma induced by diethylnitrosamine (DEN)/2-acetylaminofluorene (2AAF)-	In vivo	Activate p53 and BAX expression
Lauraceae	Persea	americana	yes	yes	Aguacate		yes	yes	ND	ND	Antineoplasic	Hepatocellular carcinoma	doi: 10.1007/s11356-022-18902-y	Procyanidins	Wistar rats with hepatocelullar carcinoma induced by diethylnitrosamine (DEN)/2-acetylaminofluorene (2AAF)-	In vivo	Activate p53 and BAX expression
Lauraceae	Persea	americana	yes	yes	Aguacate		yes	yes	ND	ND	Antineoplasic	Hepatocellular carcinoma	doi: 10.1007/s11356-022-18902-y	Tocopherols	Wistar rats with hepatocelullar carcinoma induced by diethylnitrosamine (DEN)/2-acetylaminofluorene (2AAF)-	In vivo	Activate p53 and BAX expression
Lauraceae	Persea	americana	yes	yes	Aguacate		yes	yes	ND	ND	Antineoplasic	Hepatocellular carcinoma	doi: 10.1007/s11356-022-18902-y	Lutein	Wistar rats with hepatocelullar carcinoma induced by diethylnitrosamine (DEN)/2-acetylaminofluorene (2AAF)-	In vivo	Activate p53 and BAX expression
Lauraceae	Persea	americana	yes	yes	Aguacate		yes	yes	ND	ND	Antineoplasic	Hepatocellular carcinoma	doi: 10.1007/s11356-022-18902-y	Glutathione	Wistar rats with hepatocelullar carcinoma induced by diethylnitrosamine (DEN)/2-acetylaminofluorene (2AAF)-	In vivo	Activate p53 and BAX expression
Lauraceae	Persea	americana	yes	yes	Aguacate		yes	yes	ND	ND	Antineoplasic	Hepatocellular carcinoma	doi: 10.1007/s11356-022-18902-y	Kaempferol	Wistar rats with hepatocelullar carcinoma induced by diethylnitrosamine (DEN)/2-acetylaminofluorene (2AAF)-	In vivo	Activate p53 and BAX expression
Lauraceae	Persea	americana	yes	yes	Aguacate		yes	yes	ND	ND	Antineoplasic	Hepatocellular carcinoma	doi: 10.1007/s11356-022-18902-y	Chlorogenic acid	Wistar rats with hepatocelullar carcinoma induced by diethylnitrosamine (DEN)/2-acetylaminofluorene (2AAF)-	In vivo	Activate p53 and BAX expression
Lauraceae	Persea	liebmannii	no	no	Aguacatillo, Cenizo, Laurel, Laurelón	ND	ND	ND	ND	ND	ND	ND	NA	NA	NA	NA	NA
Lauraceae	Litsea	glaucescens	yes	yes	Arrayán, Laurel, Laurel de la sierra, Laurelillo, Pimientillo		ND	ND	ND	ND	Angina, antiespasmodico	ND	Díaz Gómez, J. L. (1976). Usos de las plantas medicinales de México (No. 581.634 D54).	ND	NA	NA	NA
Lauraceae	Litsea	glaucescens	yes	yes	Arrayán	Bark	yes	ND	ND	ND	ND	ND	doi: 10.21829/myb.2014.203157	Pinostrobina	Theorical model	In vitro	ND
Lauraceae	Litsea	glaucescens	yes	yes	Arrayán	Bark	yes	ND	ND	ND	ND	ND	doi: 10.21829/myb.2014.203158	Pinocembrina	Theorical model	In vitro	ND
Lauraceae	Litsea	glaucescens	yes	yes	Arrayán	Bark, wood	yes	ND	ND	ND	ND	ND	doi: 10.21829/myb.2014.203159	Lignina	Theorical model	In vitro	ND
Lauraceae	Litsea	glaucescens	yes	yes	Arrayán	leaves	yes	ND	ND	ND	Antihipertensive	ND	doi: 10.17113/ftb.54.03.16.4622	Gallocatechin	Theorical model	In vitro	ND
Lauraceae	Litsea	glaucescens	yes	yes	Arrayán	leaves	yes	ND	ND	ND	Antihipertensive	ND	doi: 10.17113/ftb.54.03.16.4623	Epigallocatechin	Theorical model	In vitro	ND
Lauraceae	Litsea	glaucescens	yes	yes	Arrayán	leaves	yes	ND	ND	ND	Antihipertensive	ND	doi: 10.17113/ftb.54.03.16.4624	Gallocatechin gallate	Theorical model	In vitro	ND
Lauraceae	Litsea	glaucescens	yes	yes	Arrayán	leaves	yes	ND	ND	ND	Antihipertensive	ND	doi: 10.17113/ftb.54.03.16.4625	Catechin, rutin	Theorical model	In vitro	ND
Lauraceae	Litsea	glaucescens	yes	yes	Arrayán	leaves	yes	ND	ND	ND	Antihipertensive	ND	doi: 10.17113/ftb.54.03.16.4626	Kaempferol	Theorical model	In vitro	ND
Lauraceae	Litsea	glaucescens	yes	yes	Arrayán	leaves	yes	ND	ND	ND	Antihipertensive	ND	doi: 10.17113/ftb.54.03.16.4627	Quercetin	Theorical model	In vitro	ND
Siparunaceae	Siparuna	thecaphora	no	no	ND	ND	ND	ND	ND	ND	ND	ND	NA	NA	NA	NA	NA
Siparunaceae	Siparuna	thecaphora	no	no	Cerbatana, Copalillo, Flor de tigre, Hierba del jabalí, Limoncillo, Limoncillo de Santa Ana, Mano de tigre, Manzanillo, Palo carabina, Palo de la conchuda, Palo zorrillo	leaves	ND	ND	ND	ND	ND	ND	doi: 10.1080/14786419.2013.843179	Trans-thujane-1α,7-diol 1-O-β-d-glucopyranoside	NA	NA	NA
Siparunaceae	Siparuna	thecaphora	no	no	Cerbatana, Copalillo, Flor de tigre, Hierba del jabalí, Limoncillo, Limoncillo de Santa Ana, Mano de tigre, Manzanillo, Palo carabina, Palo de la conchuda, Palo zorrillo	leaves	ND	ND	ND	ND	ND	ND	doi: 10.1080/14786419.2013.843179	Rutin	NA	NA	NA
Siparunaceae	Siparuna	thecaphora	no	no	Cerbatana, Copalillo, Flor de tigre, Hierba del jabalí, Limoncillo, Limoncillo de Santa Ana, Mano de tigre, Manzanillo, Palo carabina, Palo de la conchuda, Palo zorrillo	leaves	ND	ND	ND	ND	ND	ND	doi: 10.1080/14786419.2013.843180	Quercetin 3-O-β-d-glucopyranoside	NA	NA	NA
Siparunaceae	Siparuna	thecaphora	no	no	Cerbatana, Copalillo, Flor de tigre, Hierba del jabalí, Limoncillo, Limoncillo de Santa Ana, Mano de tigre, Manzanillo, Palo carabina, Palo de la conchuda, Palo zorrillo	leaves	ND	ND	ND	ND	ND	ND	doi: 10.1080/14786419.2013.843181	3,4-dihydroxybenzaldehyde	NA	NA	NA
Siparunaceae	Siparuna	thecaphora	no	no	Cerbatana, Copalillo, Flor de tigre, Hierba del jabalí, Limoncillo, Limoncillo de Santa Ana, Mano de tigre, Manzanillo, Palo carabina, Palo de la conchuda, Palo zorrillo	leaves, branches	ND	ND	ND	ND	Antibothropic	Ofidic acccident	doi: 10.1016/s0378-8741(00)00321-4	ND	Swiss Webster mice inoculated with bothropic toxin	In vitro	ND
Annonaceae	Annona	muricata	yes	yes	Guanabana	ND	ND	ND	ND	ND	ND	ND	Díaz, J. L. (1976). Indice y sinonimia de las plantas medicinales de México (Vol. I). Usos de las plantas medicinales de Mexico, 2.	ND	NA	NA	NA
Annonaceae	Annona	muricata	yes	yes	Guanabana	leaves	ND	ND	ND	ND	Uterotonic, vasorelaxant, antipaludic	ND	http://www.medicinatradicionalmexicana.unam.mx/	ND	NA	NA	NA
Annonaceae	Annona	muricata	yes	yes	Guanabana	leaves	yes	ND	yes	ND	Antineoplasic	breast cancer	doi: 10.22037/ijpr.2020.112485.13788	Annomuricin E	4T1 breast cancer cells	In vitro	Down-regulates the Bcl-2 protein and increases the regulation of Bax expression
Annonaceae	Annona	muricata	yes	yes	Guanabana	leaves	yes	ND	yes	ND	Antineoplasic	breast cancer	doi: 10.22037/ijpr.2020.112485.13789	Annomuricin A	4T1 breast cancer cells	In vitro	Down-regulates the Bcl-2 protein and increases the regulation of Bax expression
Annonaceae	Annona	muricata	yes	yes	Guanabana	leaves	yes	ND	yes	ND	Antineoplasic	breast cancer	doi: 10.22037/ijpr.2020.112485.13790	Annomuricin B	4T1 breast cancer cells	In vitro	Down-regulates the Bcl-2 protein and increases the regulation of Bax expression
Annonaceae	Annona	muricata	yes	yes	Guanabana	leaves	yes	ND	yes	ND	Antineoplasic	breast cancer	doi: 10.22037/ijpr.2020.112485.13791	Annomuricin C	4T1 breast cancer cells	In vitro	Down-regulates the Bcl-2 protein and increases the regulation of Bax expression
Annonaceae	Annona	muricata	yes	yes	Guanabana	leaves	yes	ND	yes	ND	Antineoplasic	breast cancer	doi: 10.22037/ijpr.2020.112485.13792	Muricatocin A	4T1 breast cancer cells	In vitro	Down-regulates the Bcl-2 protein and increases the regulation of Bax expression
Annonaceae	Annona	muricata	yes	yes	Guanabana	leaves	yes	ND	yes	ND	Antineoplasic	breast cancer	doi: 10.22037/ijpr.2020.112485.13793	Muricatocin B	4T1 breast cancer cells	In vitro	Down-regulates the Bcl-2 protein and increases the regulation of Bax expression
Annonaceae	Annona	muricata	yes	yes	Guanabana	leaves	yes	ND	yes	ND	Antineoplasic	breast cancer	doi: 10.22037/ijpr.2020.112485.13794	Muricatocin C	4T1 breast cancer cells	In vitro	Down-regulates the Bcl-2 protein and increases the regulation of Bax expression
Annonaceae	Annona	reticulata	no	yes	Anona blanca, anona colorada, anona morada, anono.	leaves	ND	ND	ND	ND	Antineoplasic	NA	http://www.medicinatradicionalmexicana.unam.mx/	Acido kaurenoico	NA	NA	NA
Annonaceae	Annona	reticulata	no	yes	Anona blanca, anona colorada, anona morada, anono.	leaves	ND	ND	ND	ND	Antineoplasic	NA	http://www.medicinatradicionalmexicana.unam.mx/	kaurenol	NA	NA	NA
Annonaceae	Annona	reticulata	no	yes	Anona blanca, anona colorada, anona morada, anono.	leaves	ND	ND	ND	ND	Antineoplasic	NA	http://www.medicinatradicionalmexicana.unam.mx/	ácido hidroxi-kaurenoico	NA	NA	NA
Annonaceae	Annona	reticulata	no	yes	Anona blanca, anona colorada, anona morada, anono.	leaves	ND	ND	ND	ND	Antineoplasic	NA	http://www.medicinatradicionalmexicana.unam.mx/	isoquinolina annonaina	NA	NA	NA
Annonaceae	Annona	reticulata	no	yes	Anona blanca, anona colorada, anona morada, anono.	leaves	ND	ND	ND	ND	Antineoplasic	NA	http://www.medicinatradicionalmexicana.unam.mx/	liriodenina	NA	NA	NA
Annonaceae	Annona	reticulata	no	yes	Anona blanca, anona colorada, anona morada, anono.	leaves	ND	ND	ND	ND	Antineoplasic	NA	http://www.medicinatradicionalmexicana.unam.mx/	bullatacín	NA	NA	NA
Annonaceae	Annona	reticulata	no	yes	Anona blanca, anona colorada, anona morada, anono.	leaves	ND	ND	ND	ND	Antineoplasic	NA	http://www.medicinatradicionalmexicana.unam.mx/	reticulatacín	NA	NA	NA
Annonaceae	Annona	reticulata	no	yes	Anona blanca, anona colorada, anona morada, anono.	leaves	ND	ND	ND	ND	Antineoplasic	NA	http://www.medicinatradicionalmexicana.unam.mx/	25-deoxi-14-hidroxi- rollicin	NA	NA	NA
Annonaceae	Annona	reticulata	no	yes	Anona blanca, anona colorada, anona morada, anono.	leaves	yes	ND	ND	ND	Antineoplasic	Colorectal cancer	doi: 10.1016/j.jaim.2021.05.010	gamma-Sitosterol	HCT116 cell line	In vitro	Regulates CAT, SOD, and GSH
Annonaceae	Annona	reticulata	no	yes	Anona blanca, anona colorada, anona morada, anono.	leaves	yes	ND	ND	ND	Antineoplasic	anti-microbial	doi: 10.1016/j.jaim.2021.05.011	Phytol	HCT116 cell line	In vitro	Regulates CAT, SOD, and GSH
Annonaceae	Annona	reticulata	no	yes	Anona blanca, anona colorada, anona morada, anono.	leaves	yes	ND	ND	ND	Antineoplasic	Colorectal cancer	doi: 10.1016/j.jaim.2021.05.012	Stigmasterol	HCT116 cell line	In vitro	Regulates CAT, SOD, and GSH
Annonaceae	Annona	reticulata	no	yes	Anona blanca, anona colorada, anona morada, anono.	leaves	yes	ND	ND	ND	Antineoplasic	Colorectal cancer	doi: 10.1016/j.jaim.2021.05.013	Ergost-5-en-3-ol, (3 beta)-	HCT116 cell line	In vitro	Regulates CAT, SOD, and GSH
Annonaceae	Annona	reticulata	no	yes	Anona blanca, anona colorada, anona morada, anono.	leaves	yes	ND	ND	ND	Antineoplasic	Colorectal cancer	doi: 10.1016/j.jaim.2021.05.014	3,7,11,15-Tetramethyl-2-hexadecen-1-ol	HCT116 cell line	In vitro	Regulates CAT, SOD, and GSH
Annonaceae	Annona	reticulata	no	yes	Anona blanca, anona colorada, anona morada, anono.	leaves	yes	ND	ND	ND	Antineoplasic	Colorectal cancer	doi: 10.1016/j.jaim.2021.05.015	9-Octadecenoic acid	HCT116 cell line	In vitro	Regulates CAT, SOD, and GSH
Annonaceae	Annona	reticulata	no	yes	Anona blanca, anona colorada, anona morada, anono.	leaves	yes	ND	ND	ND	Antineoplasic	Colorectal cancer	doi: 10.1016/j.jaim.2021.05.016	1,2,3-propanetriyl ester	HCT116 cell line	In vitro	Regulates CAT, SOD, and GSH
Annonaceae	Annona	reticulata	no	yes	Anona blanca, anona colorada, anona morada, anono.	leaves	yes	ND	ND	ND	Antineoplasic	Colorectal cancer	doi: 10.1016/j.jaim.2021.05.017	Stigmast-4-en-3-one	HCT116 cell line	In vitro	Regulates CAT, SOD, and GSH
Annonaceae	Annona	reticulata	no	yes	Anona blanca, anona colorada, anona morada, anono.	leaves	yes	ND	ND	ND	Antineoplasic	Colorectal cancer	doi: 10.1016/j.jaim.2021.05.018	Tetrapentacontane	HCT116 cell line	In vitro	Regulates CAT, SOD, and GSH
Annonaceae	Annona	reticulata	no	yes	Anona blanca, anona colorada, anona morada, anono.	leaves	yes	ND	ND	ND	Antineoplasic	Colorectal cancer	doi: 10.1016/j.jaim.2021.05.019	Ascorbic acid 2,6-dihexadecanoate	HCT116 cell line	In vitro	Regulates CAT, SOD, and GSH
Annonaceae	Annona	squamosa	yes	yes	Anón, Anona, Anona blanca, Anona del Perú	leaves	yes	yes	ND	ND	Insecticida, agente antitumoral, antidiabético, antioxidante, antilipidémico y antiinflamatorioactividades anticancerígenas y hepatoprotectoras		doi: 10.3390/biom11050614	Limonene	NA	In vitro	Trolox for oxygen radical absorbance capacity
Annonaceae	Annona	squamosa	yes	yes	Anón, Anona, Anona blanca, Anona del Perú	leaves	yes	yes	ND	ND	Insecticida, agente antitumoral, antidiabético, antioxidante, antilipidémico y antiinflamatorioactividades anticancerígenas y hepatoprotectoras		doi: 10.3390/biom11050615	Terpinolene	NA	In vitro	Trolox for oxygen radical absorbance capacity
Annonaceae	Annona	squamosa	yes	yes	Anón, Anona, Anona blanca, Anona del Perú	leaves	yes	yes	ND	ND	Insecticida, agente antitumoral, antidiabético, antioxidante, antilipidémico y antiinflamatorioactividades anticancerígenas y hepatoprotectoras		doi: 10.3390/biom11050616	Bicyclogermacrene	NA	In vitro	Trolox for oxygen radical absorbance capacity
Annonaceae	Annona	squamosa	yes	yes	Anón, Anona, Anona blanca, Anona del Perú	leaves	yes	yes	ND	ND	Insecticida, agente antitumoral, antidiabético, antioxidante, antilipidémico y antiinflamatorioactividades anticancerígenas y hepatoprotectoras		doi: 10.3390/biom11050617	γ-cadinene	NA	In vitro	Trolox for oxygen radical absorbance capacity
Annonaceae	Annona	squamosa	yes	yes	Anón, Anona, Anona blanca, Anona del Perú	leaves	yes	yes	ND	ND	Insecticida, agente antitumoral, antidiabético, antioxidante, antilipidémico y antiinflamatorioactividades anticancerígenas y hepatoprotectoras		doi: 10.3390/biom11050618	α-copaene	NA	In vitro	Trolox for oxygen radical absorbance capacity
Annonaceae	Annona	squamosa	yes	yes	Anón, Anona, Anona blanca, Anona del Perú	leaves	yes	yes	ND	ND	Insecticida, agente antitumoral, antidiabético, antioxidante, antilipidémico y antiinflamatorioactividades anticancerígenas y hepatoprotectoras		doi: 10.3390/biom11050619	α-muurolol	NA	In vitro	Trolox for oxygen radical absorbance capacity
Annonaceae	Annona	squamosa	yes	yes	Anón, Anona, Anona blanca, Anona del Perú	leaves	yes	yes	ND	ND	Insecticida, agente antitumoral, antidiabético, antioxidante, antilipidémico y antiinflamatorioactividades anticancerígenas y hepatoprotectoras		doi: 10.3390/biom11050620	β-bourbonene	NA	In vitro	Trolox for oxygen radical absorbance capacity
Annonaceae	Annona	squamosa	yes	yes	Anón, Anona, Anona blanca, Anona del Perú	leaves	yes	yes	ND	ND	Insecticida, agente antitumoral, antidiabético, antioxidante, antilipidémico y antiinflamatorioactividades anticancerígenas y hepatoprotectoras		doi: 10.3390/biom11050621	(Z)-nerolidol	NA	In vitro	Trolox for oxygen radical absorbance capacity
Annonaceae	Annona	squamosa	yes	yes	Anón, Anona, Anona blanca, Anona del Perú	leaves	yes	yes	ND	ND	Insecticida, agente antitumoral, antidiabético, antioxidante, antilipidémico y antiinflamatorioactividades anticancerígenas y hepatoprotectoras		doi: 10.3390/biom11050622	β-elemene	NA	In vitro	Trolox for oxygen radical absorbance capacity
Annonaceae	Annona	squamosa	yes	yes	Anón, Anona, Anona blanca, Anona del Perú	leaves	yes	yes	ND	ND	Insecticida, agente antitumoral, antidiabético, antioxidante, antilipidémico y antiinflamatorioactividades anticancerígenas y hepatoprotectoras		doi: 10.3390/biom11050623	β-caryophyllene	NA	In vitro	Trolox for oxygen radical absorbance capacity
Annonaceae	Annona	squamosa	yes	yes	Anón, Anona, Anona blanca, Anona del Perú	leaves	yes	yes	ND	ND	Insecticida, agente antitumoral, antidiabético, antioxidante, antilipidémico y antiinflamatorioactividades anticancerígenas y hepatoprotectoras		doi: 10.3390/biom11050624	(E)-nerolidol	NA	In vitro	Trolox for oxygen radical absorbance capacity
Annonaceae	Annona	squamosa	yes	yes	Anón, Anona, Anona blanca, Anona del Perú	leaves	yes	yes	ND	ND	Insecticida, agente antitumoral, antidiabético, antioxidante, antilipidémico y antiinflamatorioactividades anticancerígenas y hepatoprotectoras		doi: 10.3390/biom11050625	Caryophyllene oxido	NA	In vitro	Trolox for oxygen radical absorbance capacity
Annonaceae	Annona	squamosa	yes	yes	Anón, Anona, Anona blanca, Anona del Perú	leaves	yes	yes	ND	ND	Insecticida, agente antitumoral, antidiabético, antioxidante, antilipidémico y antiinflamatorioactividades anticancerígenas y hepatoprotectoras		doi: 10.3390/biom11050626	Gama-terpineno	NA	In vitro	Trolox for oxygen radical absorbance capacity
Annonaceae	Annona	squamosa	yes	yes	Anón, Anona, Anona blanca, Anona del Perú	leaves	yes	yes	ND	ND	Insecticida, agente antitumoral, antidiabético, antioxidante, antilipidémico y antiinflamatorioactividades anticancerígenas y hepatoprotectoras		doi: 10.3390/biom11050627	γ-elemene	NA	In vitro	Trolox for oxygen radical absorbance capacity
Annonaceae	Annona	squamosa	yes	yes	Anón, Anona, Anona blanca, Anona del Perú	leaves	yes	yes	ND	ND	Insecticida, agente antitumoral, antidiabético, antioxidante, antilipidémico y antiinflamatorioactividades anticancerígenas y hepatoprotectoras		doi: 10.3390/biom11050628	Aromadendrene	NA	In vitro	Trolox for oxygen radical absorbance capacity
Annonaceae	Annona	squamosa	yes	yes	Anón, Anona, Anona blanca, Anona del Perú	leaves	yes	yes	ND	ND	Insecticida, agente antitumoral, antidiabético, antioxidante, antilipidémico y antiinflamatorioactividades anticancerígenas y hepatoprotectoras		doi: 10.3390/biom11050629	Farmesol	NA	In vitro	Trolox for oxygen radical absorbance capacity
Annonaceae	Annona	squamosa	yes	yes	Anón, Anona, Anona blanca, Anona del Perú	leaves	yes	yes	ND	ND	Insecticida, agente antitumoral, antidiabético, antioxidante, antilipidémico y antiinflamatorioactividades anticancerígenas y hepatoprotectoras		doi: 10.3390/biom11050630	Eugenol	NA	In vitro	Trolox for oxygen radical absorbance capacity
Annonaceae	Annona	squamosa	yes	yes	Anón, Anona, Anona blanca, Anona del Perú	leaves	yes	yes	ND	ND	Insecticida, agente antitumoral, antidiabético, antioxidante, antilipidémico y antiinflamatorioactividades anticancerígenas y hepatoprotectoras		doi: 10.3390/biom11050631	γ-eudesmol	NA	In vitro	Trolox for oxygen radical absorbance capacity
Annonaceae	Annona	squamosa	yes	yes	Anón, Anona, Anona blanca, Anona del Perú	leaves	yes	yes	ND	ND	Insecticida, agente antitumoral, antidiabético, antioxidante, antilipidémico y antiinflamatorioactividades anticancerígenas y hepatoprotectoras		doi: 10.3390/biom11050632	Germacrene D	NA	In vitro	Trolox for oxygen radical absorbance capacity
Annonaceae	Annona	squamosa	yes	yes	Anón, Anona, Anona blanca, Anona del Perú	leaves	yes	yes	ND	ND	Insecticida, agente antitumoral, antidiabético, antioxidante, antilipidémico y antiinflamatorioactividades anticancerígenas y hepatoprotectoras		doi: 10.3390/biom11050633	Trans-ocimeno	NA	In vitro	Trolox for oxygen radical absorbance capacity
Annonaceae	Annona	squamosa	yes	yes	Anón, Anona, Anona blanca, Anona del Perú	leaves	yes	yes	ND	ND	Insecticida, agente antitumoral, antidiabético, antioxidante, antilipidémico y antiinflamatorioactividades anticancerígenas y hepatoprotectoras		doi: 10.3390/biom11050634	Quercetin	NA	In vitro	Trolox for oxygen radical absorbance capacity
Annonaceae	Annona	squamosa	yes	yes	Anón, Anona, Anona blanca, Anona del Perú	leaves	yes	yes	ND	ND	Insecticida, agente antitumoral, antidiabético, antioxidante, antilipidémico y antiinflamatorioactividades anticancerígenas y hepatoprotectoras		doi: 10.3390/biom11050635	Rutín	NA	In vitro	Trolox for oxygen radical absorbance capacity
Annonaceae	Annona	squamosa	yes	yes	Anón, Anona, Anona blanca, Anona del Perú	leaves	yes	yes	ND	ND	Insecticida, agente antitumoral, antidiabético, antioxidante, antilipidémico y antiinflamatorioactividades anticancerígenas y hepatoprotectoras		doi: 10.3390/biom11050636	Isoquinolina higenamina	NA	In vitro	Trolox for oxygen radical absorbance capacity
Annonaceae	Annona	squamosa	yes	yes	Anón, Anona, Anona blanca, Anona del Perú	leaves	yes	yes	ND	ND	Insecticida, agente antitumoral, antidiabético, antioxidante, antilipidémico y antiinflamatorioactividades anticancerígenas y hepatoprotectoras		doi: 10.3390/biom11050637	Isoqinolina anonaina	NA	In vitro	Trolox for oxygen radical absorbance capacity
Annonaceae	Mosannona	depressa	yes	yes	Chirimoya, Vainilla	bark	yes	ND	ND	ND	Hipoglucemiant, lipid-lowering	ND	http://www.medicinatradicionalmexicana.unam.mx/	alpha-asarone	ND	NA	NA
Annonaceae	Mosannona	depressa	yes	yes	Chirimoya, Vainilla	bark	ND	ND	ND	ND	Hipoglucemiant, lipid-lowering	ND	doi: 10.1016/j.phymed.2017.04.003	alpha-asarone	ND	ND	ND
Annonaceae	Mosannona	depressa	yes	yes	Chirimoya, Vainilla	bark	yes	ND	ND	ND	Hipoglucemiant, lipid-lowering	ND	doi: 10.1016/j.phymed.2017.04.004	beta-asarone	Rat basophilic leukemia-1 (RBl-1) cells	In vitro	inhibited 5-lipoxigenase
Annonaceae	Mosannona	depressa	yes	yes	Chirimoya, Vainilla	bark	yes	yes	ND	yes	Neuroprotective	ND	doi: 10.3390/antiox11020281	alpha and beta asarone	ND	In silico	modulate various neuroprotective signalling pathways, such as the phosphatidylinositol-3-kinase (PI3K/Akt), cAMP response element-binding protein (CREB), mitogen-activated protein kinase (MAPK), neurotrophic factors (NTFs), and Kelch-like ECH-associating protein 1 (Keap1)/nuclear factor erythroid factor 2-related factor 2 (Nrf2)/antioxidant responsive element (ARE) axe
Magnoliaceae	Magnolia	schiedeana	yes	yes	Corpus, Magnolia, Palo de cacique ; Elo-xóchitl ; Che ; Quie (Español) (Náhuatl)(Maya) , lachi, Yaga-zaha ; Chivillo, Corpo, Higuera, Yolosúchil . , (Zapoteco) (ND)	raw extract	ND	ND	ND	ND	Protector	Scorpion sting	Martínez, M. (1991). Las plantas medicinales de México. In Las plantas medicinales de México (pp. 656-656).	ND	ND	ND	ND
Magnoliaceae	Magnolia	schiedeana	yes	yes	Corpus, Magnolia, Palo de cacique ; Elo-xóchitl ; Che ; Quie (Español) (Náhuatl) (Maya) , lachi, Yaga-zaha ; Chivillo, Corpo, Higuera, Yolosúchil . , (Zapoteco) (ND)	raw extract	ND	ND	ND	ND	Antibiotic	Pectobacterium carotovorum and Pseudomonas cichorii infection	ISSN 1405-0471	ND	ND	ND	ND
Magnoliaceae	Magnolia	mexicana	yes	no	nonillo, Flor del corazón, Laurel, Laurel tulipán, Magnolia, Pirinola, Tulipán, Yoloxóchitl ; Guia-lacha-yati, Guielachi-yati, Quije-lachi-yati, Yo-lachi ; Chocoijoyo ; (Espanish) (Zapoteco) (Zoque) ,Jolmashté ; Tajchak ; Cocté, Holmashté, Hualhua, Suchil, Súchil, Tzocoijoyó, Yolosóchil, ,(Tseltal, (Lacandón) ,Yolosúchil .	Flowers, bark, leaaves	ND	ND	ND	ND	ND	ND	Martínez, M. (1991). Las plantas medicinales de México. In Las plantas medicinales de México (pp. 656-656).	ND	ND	ND	ND
Magnoliaceae	Magnolia	yajlachhi	no	no	Yajlachhil		ND	ND	ND	ND	ND	ND	Martínez, M. (1991). Las plantas medicinales de México. In Las plantas medicinales de México (pp. 656-656).	ND	ND	ND	ND
Aristolochiaceae	Aristolochia	batucensis	no	no	ND		ND	ND	ND	ND	ND	ND	Martínez, M. (1991). Las plantas medicinales de México. In Las plantas medicinales de México (pp. 656-656).	ND	ND	ND	ND
Aristolochiaceae	Aristolochia	impudica	no	no	Guaco, Sauco de montala		ND	ND	ND	ND	ND	ND	Martínez, M. (1991). Las plantas medicinales de México. In Las plantas medicinales de México (pp. 656-656).	ND	ND	ND	ND
Aristolochiaceae	Aristolochia	maxima	yes	no	Canastilla, Farolito, Guaco ; Wako aak', Wako tsiimin, Xaak aak' ; (Español) (Maya) ,Guaco del sur, Tecolotillo	ND	ND	ND	ND	ND	ND	ND	NA	ND	ND	ND	ND
Aristolochiaceae	Aristolochia	ovalifolia	yes	no	ND	ND	ND	ND	ND	ND	ND	ND	NA	ND	ND	ND	ND
Aristolochiaceae	Aristolochia	pentandra	yes	yes	Camotillo, Guaco	ND	ND	ND	ND	ND	Menstrual pain	ND	http://www.medicinatradicionalmexicana.unam.mx/	ND	NA	NA	NA
Aristolochiaceae	Aristolochia	quercetorum	no	no	Hierba del indio	ND	ND	ND	ND	ND	ND	ND	NA	ND	NA	NA	NA
Aristolochiaceae	Aristolochia	schippii	no	no	Barbasco amarillo, Contrahierba, Guaco	ND	ND	ND	ND	ND	ND	ND	NA	ND	NA	NA	ND
Piperaceae	Peperomia	blanda	no	no	ND	Aerial parts	yes	yes	ND	ND	Antineoplasic	ND	doi: 10.7717/peerj.4839	Peperomin A	NA	In vitro	ND
Piperaceae	Peperomia	blanda	no	no	ND	Aerial parts	yes	yes	ND	ND	Antineoplasic	ND	doi: 10.7717/peerj.4840	N, N-diphenethyloxamide	NA	In vitro	ND
Piperaceae	Peperomia	blanda	no	no	ND	Aerial parts	yes	yes	ND	ND	Antineoplasic	ND	doi: 10.7717/peerj.4841	Stigmasterol	NA	In vitro	ND
Piperaceae	Peperomia	blanda	no	no	ND	Aerial parts	yes	yes	ND	ND	Antineoplasic	ND	doi: 10.7717/peerj.4842	β-sitosterol	NA	In vitro	ND
Piperaceae	Peperomia	blanda	no	no	ND	Aerial parts	yes	yes	ND	ND	Antineoplasic	ND	doi: 10.7717/peerj.4843	Phenylpropanoid	NA	In vitro	ND
Piperaceae	Peperomia	blanda	no	no	ND	Aerial parts	yes	yes	ND	ND	Antineoplasic	ND	doi: 10.7717/peerj.4844	Benzopyran	NA	In vitro	ND
Piperaceae	Peperomia	blanda	no	no	ND	Aerial parts	yes	yes	ND	ND	Antineoplasic	ND	doi: 10.7717/peerj.4845	Chromone	NA	In vitro	ND
Piperaceae	Peperomia	blanda	no	no	ND	Aerial parts	yes	yes	ND	ND	Antineoplasic	ND	doi: 10.7717/peerj.4846	Prenylated quinone	NA	In vitro	ND
Piperaceae	Peperomia	blanda	no	no	ND	Aerial parts	yes	yes	ND	ND	Antineoplasic	ND	doi: 10.7717/peerj.4847	Secolignan	NA	In vitro	ND
Piperaceae	Peperomia	blanda	no	no	ND	Aerial parts	yes	yes	ND	ND	Antineoplasic	ND	doi: 10.7717/peerj.4848	Acylcyclohexane-1, 3-dione	NA	In vitro	ND
Piperaceae	Peperomia	galloides Kunth	no	no	ND	leaves, flowers, stem	ND	yes	ND	ND	antibacterial, anticancer, cytotoxic, anti-inflammatory and analgesic.		https://doi.org/10.1080/14786419.2019.1622104	β-caryophyllene	Croton oil-induced ear oedema and tissue myeloperoxidase (MPO) activity	In vivo	reduces the LPS-induced nitrites and TNF-α increase
Piperaceae	Peperomia	galloides Kunth	no	no	ND	Aerial parts	ND	yes	ND	ND	antibacterial, anticancer, cytotoxic, anti-inflammatory and analgesic.		https://doi.org/10.1080/14786419.2019.1622105 Composition of the essential oil of two Peperomia from Peru: P. galioides and P. chalhuapuqiana. Rev Latinoamer Qu_x0001_ım. 235(1):7–12.	α-humulene	Croton oil-induced ear oedema and tissue myeloperoxidase (MPO) activity	In vivo	reduces the LPS-induced nitrites and TNF-α increase
Piperaceae	Peperomia	galloides Kunth	no	no	ND	Aerial parts	ND	yes	ND	ND	antibacterial, anticancer, cytotoxic, anti-inflammatory and analgesic.		https://doi.org/10.1080/14786419.2019.1622106 Composition of the essential oil of two Peperomia from Peru: P. galioides and P. chalhuapuqiana. Rev Latinoamer Qu_x0001_ım. 235(1):7–12.	epi-α-bisabolol	Croton oil-induced ear oedema and tissue myeloperoxidase (MPO) activity	In vivo	reduces the LPS-induced nitrites and TNF-α increase
Piperaceae	Peperomia	galloides Kunth	no	no	ND	Aerial parts	ND	yes	ND	ND	antibacterial, anticancer, cytotoxic, anti-inflammatory and analgesic.		https://doi.org/10.1080/14786419.2019.1622107 Mahiou V, Roblot F, Hocquemiller R, Cav_x0001_ e A. 1995. Piperogalin, a new prenylated diphenol from Peperomia galioides. J Nat Prod. 58(2):324–328	Grifolni	Croton oil-induced ear oedema and tissue myeloperoxidase (MPO) activity	In vivo	reduces the LPS-induced nitrites and TNF-α increase
Piperaceae	Peperomia	galloides Kunth	no	no	ND	Aerial parts	ND	yes	ND	ND	antibacterial, anticancer, cytotoxic, anti-inflammatory and analgesic.		https://doi.org/10.1080/14786419.2019.1622107 Mahiou V, Roblot F, Hocquemiller R, Cav_x0001_ e A. 1995. Piperogalin, a new prenylated diphenol from Peperomia galioides. J Nat Prod. 58(2):324–328	Grifolic acid	Croton oil-induced ear oedema and tissue myeloperoxidase (MPO) activity	In vivo	reduces the LPS-induced nitrites and TNF-α increase
Piperaceae	Peperomia	galloides Kunth	no	no	ND	Aerial parts	ND	yes	ND	ND	antibacterial, anticancer, cytotoxic, anti-inflammatory and analgesic.		https://doi.org/10.1080/14786419.2019.1622107 Mahiou V, Roblot F, Hocquemiller R, Cav_x0001_ e A. 1995. Piperogalin, a new prenylated diphenol from Peperomia galioides. J Nat Prod. 58(2):324–328	Piperogalin	Croton oil-induced ear oedema and tissue myeloperoxidase (MPO) activity	In vivo	reduces the LPS-induced nitrites and TNF-α increase
Piperaceae	Peperomia	galloides Kunth	no	no	ND	Trichoderma longibrachiatum A-WH-20-2 was isolated from the inner tissue of the surface-sterilized marine red alga Laurencia okamurai	ND	yes	ND	ND	antibacterial, anticancer, cytotoxic, anti-inflammatory and analgesic.		https://doi.org/10.1080/14786419.2019.1622107	deoxytrichodermaerin, harzianol A and harzianone	Croton oil-induced ear oedema and tissue myeloperoxidase (MPO) activity	In vivo	reduces the LPS-induced nitrites and TNF-α increase
Piperaceae	Peperomia	Granulosa	no	no	ND	ND	ND	ND	ND	ND	ND	ND	ND	ND	NA	NA	ND
Piperaceae	Peperomia	Pellucida	no	yes	NA	aerial parts	yes	yes	ND	ND	antimicrobial, cytotoxic, antioxidant, fracture healing, antidiabetic and anti-hypercholesterol		DOI: 10.1016/j.jep.2003.12.030	ND	paw edema induced by carrageenin and arachidonic acid) and analgesic activity (abdominal writhes and hot plate) in rats and mice, respectively	In vivo	interference with prostaglandin synthesis
Piperaceae	Piper	amalago L.,	no	no	Cordoncillo, Cordoncillo hoja ; Xalcuáhuitl ; X-pehel-ché, Ya'ax (Español) (Náhuatl) pe'jel che', Ya'ax-tek'ché, Ya-ax-tek'ché, Yaaxpehelché ; Yaxal, Yaxil ; Temoixitl, Ya'az-pehel (Maya) (Huasteco)	ND	ND	ND	ND	ND	ND	ND	ND	ND	NA	NA	ND
Piperaceae	Piper	amalago L.,	no	no	Cordoncillo, Cordoncillo hoja ; Xalcuáhuitl ; X-pehel-ché, Ya'ax (Español) (Náhuatl) pe'jel che', Ya'ax-tek'ché, Ya-ax-tek'ché, Yaaxpehelché ; Yaxal, Yaxil ; Temoixitl, Ya'az-pehel (Maya) (Huasteco)	Leaves	ND	ND	ND	ND	Anxioltyic	Anxiety	DOI: 10.1016/j.jep.2016.03.013	ND	Sprague-Dawley rats	in vivo	GABAA-BZD receptor binding
Piperaceae	Piper	amalago L.,	no	no	Cordoncillo, Cordoncillo hoja ; Xalcuáhuitl ; X-pehel-ché, Ya'ax (Español) (Náhuatl) pe'jel che', Ya'ax-tek'ché, Ya-ax-tek'ché, Yaaxpehelché ; Yaxal, Yaxil ; Temoixitl, Ya'az-pehel (Maya) (Huasteco)	Leaves	ND	ND	ND	ND	analgesic	Diabetes	doi:10.1016/j.explore.2019.12.001	piperine	Human	in vivo	ND
Piperaceae	Piper	amalago L.,	no	no	Cordoncillo, Cordoncillo hoja ; Xalcuáhuitl ; X-pehel-ché, Ya'ax (Español) (Náhuatl) pe'jel che', Ya'ax-tek'ché, Ya-ax-tek'ché, Yaaxpehelché ; Yaxal, Yaxil ; Temoixitl, Ya'az-pehel (Maya) (Huasteco)	Leaves	ND	ND	ND	ND	antipyretic	Diabetes	doi:10.1016/j.explore.2019.12.001	piperine	Human	in vivo	ND
Piperaceae	Piper	amalago L.,	no	no	Cordoncillo, Cordoncillo hoja ; Xalcuáhuitl ; X-pehel-ché, Ya'ax (Español) (Náhuatl) pe'jel che', Ya'ax-tek'ché, Ya-ax-tek'ché, Yaaxpehelché ; Yaxal, Yaxil ; Temoixitl, Ya'az-pehel (Maya) (Huasteco)	Leaves	ND	yes	ND	ND	ND	Diabetes	doi:10.1016/j.explore.2019.12.001	piperine	Human	in vivo	ND
Piperaceae	Piper	amalago L.,	no	no	Cordoncillo, Cordoncillo hoja ; Xalcuáhuitl ; X-pehel-ché, Ya'ax (Español) (Náhuatl) pe'jel che', Ya'ax-tek'ché, Ya-ax-tek'ché, Yaaxpehelché ; Yaxal, Yaxil ; Temoixitl, Ya'az-pehel (Maya) (Huasteco)	Leaves	ND	ND	ND	ND	antioxidant	Diabetes	doi:10.1016/j.explore.2019.12.001	piperine	Human	in vivo	ND
Piperaceae	Piper	amalago L.,	no	no	Cordoncillo, Cordoncillo hoja ; Xalcuáhuitl ; X-pehel-ché, Ya'ax (Español) (Náhuatl) pe'jel che', Ya'ax-tek'ché, Ya-ax-tek'ché, Yaaxpehelché ; Yaxal, Yaxil ; Temoixitl, Ya'az-pehel (Maya) (Huasteco)	Leaves	ND	ND	ND	ND	depressant	Diabetes	doi:10.1016/j.explore.2019.12.001	piperine	Human	in vivo	ND
Piperaceae	Piper	amalago L.,	no	no	Cordoncillo, Cordoncillo hoja ; Xalcuáhuitl ; X-pehel-ché, Ya'ax (Español) (Náhuatl) pe'jel che', Ya'ax-tek'ché, Ya-ax-tek'ché, Yaaxpehelché ; Yaxal, Yaxil ; Temoixitl, Ya'az-pehel (Maya) (Huasteco)	Leaves	ND	yes	ND	ND	ND	ND	DOI: 10.1016/s0378-8741(02)00080-6	ND	oedema mice	in vivo	ND
Piperaceae	Piper	auritum Kunth	yes	yes	Tlanepaquelite, Acuyo, Hierba Santa, Hoja de Anís, momo, X-mak-ulam	leaves	yes	ND	ND	ND	ND	ND	https://doi.org/10.1016/j.foodchem.2013.07.078	phenolic compounds	ABTS method using the 2,2′azino-bis(3-ethylbenzo-thiazoline-6-sulfonic acid) diammonium salt	in vitro	ND
Piperaceae	Piper	obliquum	no	no	ND	Leaves, inflorescences	yes	yes	no	no	antibacterial, antifungal, anti-inflammatory, anticancer, antidiabetic	rheumatoid arthritis, asthma, and inflammatory bowel disease	https://doi.org/10.1016/j.bmc.2008.01.018	4-[(E)-tetradec-4-enyl]phenol (Obliquol A)		in vivo	nhibition of the transcription factor NF-κB inducing genes that mediate proinflammatory effects
Piperaceae	Piper	obliquum	no	no	ND	Leaves, inflorescences	yes	yes	no	no	antibacterial, antifungal, anti-inflammatory, anticancer, antidiabetic	rheumatoid arthritis, asthma, and inflammatory bowel disease	https://doi.org/10.1016/j.bmc.2008.01.018	4-[(E)-tetradec-4-enyl]benzene-1,2-diol (obliquol B)		in vivo	nhibition of the transcription factor NF-κB inducing genes that mediate proinflammatory effects
Piperaceae	Piper	obliquum	no	no	ND	Leaves, inflorescences	yes	yes	no	no	antibacterial, antifungal, anti-inflammatory, anticancer, antidiabetic	rheumatoid arthritis, asthma, and inflammatory bowel disease	https://doi.org/10.1016/j.bmc.2008.01.018	3-farnesyl-4-hydroxybenzoic acid		in vivo	nhibition of the transcription factor NF-κB inducing genes that mediate proinflammatory effects
Piperaceae	Piper	obliquum	no	no	ND	Leaves, inflorescences	yes	yes	no	no	antibacterial, antifungal, anti-inflammatory, anticancer, antidiabetic	rheumatoid arthritis, asthma, and inflammatory bowel disease	https://doi.org/10.1016/j.bmc.2008.01.018	2′-hydroxy-3,4,4′,6′-tetramethoxychalcone		in vivo	nhibition of the transcription factor NF-κB inducing genes that mediate proinflammatory effects
Piperaceae	Piper	obliquum	no	no	ND	Leaves, inflorescences	yes	yes	no	no	antibacterial, antifungal, anti-inflammatory, anticancer, antidiabetic	rheumatoid arthritis, asthma, and inflammatory bowel disease	https://doi.org/10.1016/j.bmc.2008.01.018	2,3-dihydrochromen-4-one (4-chromanone)		in vivo	nhibition of the transcription factor NF-κB inducing genes that mediate proinflammatory effects
Piperaceae	Piper	hispidum	no	no	Cordoncillo	Fruits and roots	no	yes	no	no	Allelopathic, antibacterial, antifungal, antioxidant, anti‐inflammatory, and anticancer activities	antiinflammatory	DOI: 10.1093/chromsci/47.9.804	α-humulene	DPPH	NA	ND
Piperaceae	Piper	hispidum	no	no	Cordoncillo	Fruits and roots	no	yes	no	no	Allelopathic, antibacterial, antifungal, antioxidant, anti‐inflammatory, and anticancer activities	antiinflammatory, antineoplásico, leishmanicida	DOI: 10.1093/chromsci/47.9.804	β-caryophyllene	NA	NA	ND
Saururaceae	Anemopsis	Californica	no	yes	Hierba del manso	leaf, stem, and rhizome methanolic extracts	yes	yes	no	no	burns, scrapes, hemorrhages, swollen feet, sore feet, venom from scorpion or spider bites, catarrh, fever, flatulence, postemia, dysentery, stomach problems and to purify the blood	antimicrobiana, antimutagénica y antioxidante	doi: 10.1155/2014/273878	ND	DPPH (1,1-diphenyl-2-picrylhydrazyl) and Folin-Ciocalteu methods, respectively. Mutagenicity was evaluated using the Ames test employing Salmonella enterica serovar Typhimurium strains (TA98, TA100, and TA102)	In vitro	ND
Saururaceae	Anemopsis	Californica	no	yes	Hierba del manso	leaf, stem, and rhizome methanolic extracts	yes	yes	no	no	rheumatism, and cancer, antimicrobia, antimutagenic, and antioxidant activities	antimicrobiana y antioxidante	https://doi.org/10.1155/2015/602136	ND	DPPH and ABTS Assay	In vitro	elastase inhibition
Celastraceae	Crossopetalum	Gaumeri	no	no	Kabal muk, Kamba-och-lob ; Canba-och-lob .	ND	yes	no	no	no	antimicrobial, antiviral, anti-inflammatory, and antitumor	antioxidant	doi: 10.1039/d0ra02681f	Crossogumerin A	kinetic and thermodynamic calculations	In vitro	That the FHT mechanism is the main pathway for the radical scavenging of these diterpenes in the gas phase and in lipid environment, whereas the SET mechanism is favored in polar environment.
Celastraceae	Crossopetalum	Gaumeri	no	no	Kabal muk, Kamba-och-lob ; Canba-och-lob .	ND	yes	no	no	no	antimicrobial, antiviral, anti-inflammatory, and antitumor	antioxidant	doi: 10.1039/d0ra02681f	Crossogumerin B	kinetic and thermodynamic calculations	In vitro	That the FHT mechanism is the main pathway for the radical scavenging of these diterpenes in the gas phase and in lipid environment, whereas the SET mechanism is favored in polar environment.
Celastraceae	Crossopetalum	Gaumeri	no	no	Kabal muk, Kamba-och-lob ; Canba-och-lob .	ND	yes	no	no	no	antimicrobial, antiviral, anti-inflammatory, and antitumor	antioxidant	doi: 10.1039/d0ra02681f	Crossogumerin C	kinetic and thermodynamic calculations	In vitro	That the FHT mechanism is the main pathway for the radical scavenging of these diterpenes in the gas phase and in lipid environment, whereas the SET mechanism is favored in polar environment.
Celastraceae	Crossopetalum	Gaumeri	no	no	Kabal muk, Kamba-och-lob ; Canba-och-lob .	ND	yes	no	no	no	antimicrobial, antiviral, anti-inflammatory, and antitumor	antioxidant	doi: 10.1039/d0ra02681f	Crossogumerin D	kinetic and thermodynamic calculations	In vitro	That the FHT mechanism is the main pathway for the radical scavenging of these diterpenes in the gas phase and in lipid environment, whereas the SET mechanism is favored in polar environment.
Celastraceae	Crossopetalum	Gaumeri	no	no	Kabal muk, Kamba-och-lob ; Canba-och-lob .	ND	yes	no	no	no	antimicrobial, antiviral, anti-inflammatory, and antitumor	antioxidant	doi: 10.1039/d0ra02681f	Nimbiol	kinetic and thermodynamic calculations	In vitro	That the FHT mechanism is the main pathway for the radical scavenging of these diterpenes in the gas phase and in lipid environment, whereas the SET mechanism is favored in polar environment.
Celastraceae	Crossopetalum	Gaumeri	no	no	Kabal muk, Kamba-och-lob ; Canba-och-lob .	ND	yes	yes	no	no	antimicrobial, antiviral, anti-inflammatory, and antitumor	antioxidant, anti-inflammatory	doi: 10.1039/d0ra02681f	7-deoxynimbidiol	kinetic and thermodynamic calculations	In vitro	That the FHT mechanism is the main pathway for the radical scavenging of these diterpenes in the gas phase and in lipid environment, whereas the SET mechanism is favored in polar environment.
Celastraceae	Crossopetalum	Gaumeri	no	no	Kabal muk, Kamba-och-lob ; Canba-och-lob .	ND	yes	no	no	no	antimicrobial, antiviral, anti-inflammatory, and antitumor	antioxidant	doi: 10.1039/d0ra02681f	Dinimbidiol ether	kinetic and thermodynamic calculations	In vitro	That the FHT mechanism is the main pathway for the radical scavenging of these diterpenes in the gas phase and in lipid environment, whereas the SET mechanism is favored in polar environment.
Celastraceae	Crossopetalum	Gaumeri	no	no	Kabal muk, Kamba-och-lob ; Canba-och-lob .	ND	yes	no	no	no	antimicrobial, antiviral, anti-inflammatory, and antitumor	antioxidant	doi: 10.1039/d0ra02681f	2-epi-jatrogrossidione	kinetic and thermodynamic calculations	In vitro	That the FHT mechanism is the main pathway for the radical scavenging of these diterpenes in the gas phase and in lipid environment, whereas the SET mechanism is favored in polar environment.
Celastraceae	Crossopetalum	Gaumeri	no	no	Kabal muk, Kamba-och-lob ; Canba-och-lob .	ND	yes	no	no	no	antimicrobial, antiviral, anti-inflammatory, and antitumor	antioxidant	doi: 10.1039/d0ra02681f	15-epi-4Ejatrogrossidentadione	kinetic and thermodynamic calculations	In vitro	That the FHT mechanism is the main pathway for the radical scavenging of these diterpenes in the gas phase and in lipid environment, whereas the SET mechanism is favored in polar environment.
Polygalaceae	Monnina	Xalapensis	no	no	Hierba de la mula, Hierba de mula, Palo de mula		no	no	no	no	Indigestion indigestion, typhoid, stomach swelling, vaginal discharge, amenorrhea or lack of menstruation, dysmenorrhea or painful menstruation and gastritis.	antifungal, antitumor, antiseptic, antiperiodontitis and skin cleanser			BV-2 murine microglial cells	in vitro	ND
Fabaceae	Caesalpinia	pulcherrima	yes	no	Barbas de camarón, Bigotillo, Caballero, Camaroncillo, Camaroncito, Camarón, Chamal, Espuela de caballero, Flamboyán, Flor de San Francisco, Flor de arito, Flor de camarón, Framboyan, Framboyán, Guacamayo, Hoja sen, Maravilla, Mechuda, Pericón, Tabachín, Tronadora, Zarza colorada ; Chacaloxóchitl, Chalmoxóchitl, Chamalxóchitl, Chamoxóchitl, Xiloxochitl, Xiloxóchitl ; Chak	aerial parts	no	yes	no	no		antiviral, antimalarial, antibacterial, antitumour, antiproliferative, anti-inflammatory and antifeedant activities	doi: 10.1080/14786419.2021.2007096	3β-benzoyl-6-debenzoyl-6β-acetylneocaesalpin Q	BV-2 murine microglial cells	In vitro	ND
Fabaceae	Caesalpinia	pulcherrima	yes	no	Barbas de camarón, Bigotillo, Caballero, Camaroncillo, Camaroncito, Camarón, Chamal, Espuela de caballero, Flamboyán, Flor de San Francisco, Flor de arito, Flor de camarón, Framboyan, Framboyán, Guacamayo, Hoja sen, Maravilla, Mechuda, Pericón, Tabachín, Tronadora, Zarza colorada ; Chacaloxóchitl, Chalmoxóchitl, Chamalxóchitl, Chamoxóchitl, Xiloxochitl, Xiloxóchitl ; Chak	aerial parts	no	yes	no	no		antiviral, antimalarial, antibacterial, antitumour, antiproliferative, anti-inflammatory and antifeedant activities	doi: 10.1080/14786419.2021.2007096	6β-cinnamoyl-7β-hydroxyvouacapen-5α-ol	BV-2 murine microglial cells	In vitro	ND
Fabaceae	Caesalpinia	pulcherrima	no	no	Barbas de camarón, Bigotillo, Caballero, Camaroncillo, Camaroncito, Camarón, Chamal, Espuela de caballero, Flamboyán, Flor de San Francisco, Flor de arito, Flor de camarón, Framboyan, Framboyán, Guacamayo, Hoja sen, Maravilla, Mechuda, Pericón, Tabachín, Tronadora, Zarza colorada ; Chacaloxóchitl, Chalmoxóchitl, Chamalxóchitl, Chamoxóchitl, Xiloxochitl, Xiloxóchitl ; Chak	aerial parts	no	yes	no	no		antiviral, antimalarial, antibacterial, antitumour, antiproliferative, anti-inflammatory and antifeedant activities	doi: 10.1080/14786419.2021.2007096	6ꞵ-hydroxy-7ꞵ-acetoxyl-12-demethylneocaesalpin E	BV-2 murine microglial cells	In vitro	ND
Fabaceae	Coulteria	Coulteria mollis	yes	no	Brazil, Brazileto, Viga ; Chak te' ; Chacte .	ND	ND	ND	ND	ND	ND	ND	ND	ND	ND	ND	ND
Fabaceae	Haematoxylum	brasiletto	no	no	Azulillo, Brasil, Campeche, Palo Brasil, Palo de Brasil, Palo de Campeche, Palo de tinta, Palo tinto, Tinto de sabana ; Huitzcuahuitl ; Huachachago ; Sitagapi (Español) (Náhuatl) (Guarijío) ; Churuqua ; Saktinto	ND	ND	ND	ND	ND	ND	ND	ND	ND	ND	ND	ND
Fabaceae	Haematoxylum	brasiletto	no	no	Azulillo, Brasil, Campeche, Palo Brasil, Palo de Brasil, Palo de Campeche, Palo de tinta, Palo tinto, Tinto de sabana ; Huitzcuahuitl ; Huachachago ; Sitagapi (Español) (Náhuatl) (Guarijío) ; Churuqua ; Saktinto	heartwood	ND	ND	ND	ND	antiproliferative	cancer	doi: 10.4103/pm.pm_466_16	brazilin	A549, LS180,HeLa, SiHa, MDA-MB-231, NCI-H1299, ARPE-19	in vitro	ND
Fabaceae	Haematoxylum	campechianum	no	no	Brasil, Campeche, Palo Campeche, Palo de Campeche, Palo de tinta, Palo de tinte, Palo tinto, Tinta, Tinto ; Bonche', Ec, Ek, Kikche, Tooso boon che', Éek ; Yaga-cohui, Yaga-guela (Español) (Maya) tiguiani, Yaga-quela-tiquiani ; Tinta che, Tinta che', Tinto de akalche' ; Bon che', (Zapoteco) (Español-Maya) Chaktinto, Eek', Tinte	Heartwood plant extract	ND	ND	ND	ND	Anxioltyic	Anxiety	https://doi.org/10.1016/j.jep.2021.114764	4-hydroxyhematoxylol,	mice	in vivo	ND
Fabaceae	Parkinsonia	aculeata	yes	yes	Chote, Cuajilote, Flor de junco, Junco, Junco marino	branch ethanolic branch extract	ND	ND	ND	ND	Hipotensive, antibiotic	ND	http://www.medicinatradicionalmexicana.unam.mx/	Apigeníne	ND	in vivo	ND
Fabaceae	Parkinsonia	aculeata	yes	yes	Chote, Cuajilote, Flor de junco, Junco, Junco marino	branch ethanolic branch extract	ND	ND	ND	ND	Hipotensive, antibiotic	ND	http://www.medicinatradicionalmexicana.unam.mx/	Crisoeriol	ND	in vivo	ND
Fabaceae	Parkinsonia	aculeata	yes	yes	Chote, Cuajilote, Flor de junco, Junco, Junco marino	branch ethanolic branch extract	ND	ND	ND	ND	Hipotensive, antibiotic	ND	http://www.medicinatradicionalmexicana.unam.mx/	Diosmetín beta-glucóside	ND	in vivo	ND
Fabaceae	Parkinsonia	aculeata	yes	yes	Chote, Cuajilote, Flor de junco, Junco, Junco marino	branch ethanolic branch extract	ND	ND	ND	ND	Hipotensive, antibiotic	ND	http://www.medicinatradicionalmexicana.unam.mx/	Canferol	ND	in vivo	ND
Fabaceae	Parkinsonia	aculeata	yes	yes	Chote, Cuajilote, Flor de junco, Junco, Junco marino	branch ethanolic branch extract	ND	ND	ND	ND	Hipotensive, antibiotic	ND	http://www.medicinatradicionalmexicana.unam.mx/	Luceníne 2	ND	in vivo	ND
Fabaceae	Parkinsonia	aculeata	yes	yes	Chote, Cuajilote, Flor de junco, Junco, Junco marino	branch ethanolic branch extract	ND	ND	ND	ND	Hipotensive, antibiotic	ND	http://www.medicinatradicionalmexicana.unam.mx/	Luteolín	ND	in vivo	ND
Fabaceae	Parkinsonia	aculeata	yes	yes	Chote, Cuajilote, Flor de junco, Junco, Junco marino	branch ethanolic branch extract	ND	ND	ND	ND	Hipotensive, antibiotic	ND	http://www.medicinatradicionalmexicana.unam.mx/	Orientín	ND	in vivo	ND
Fabaceae	Parkinsonia	aculeata	yes	yes	Chote, Cuajilote, Flor de junco, Junco, Junco marino	branch ethanolic branch extract	ND	ND	ND	ND	Hipotensive, antibiotic	ND	http://www.medicinatradicionalmexicana.unam.mx/	Iso-orientín	ND	in vivo	ND
Fabaceae	Parkinsonia	aculeata	yes	yes	Chote, Cuajilote, Flor de junco, Junco, Junco marino	branch ethanolic branch extract	ND	ND	ND	ND	Hipotensive, antibiotic	ND	http://www.medicinatradicionalmexicana.unam.mx/	Glucósido de pilloín	ND	in vivo	ND
Fabaceae	Parkinsonia	aculeata	yes	yes	Chote, Cuajilote, Flor de junco, Junco, Junco marino	branch ethanolic branch extract	ND	ND	ND	ND	Hipotensive, antibiotic	ND	http://www.medicinatradicionalmexicana.unam.mx/	Saponaretín	ND	in vivo	ND
Fabaceae	Parkinsonia	aculeata	yes	yes	Chote, Cuajilote, Flor de junco, Junco, Junco marino	branch ethanolic branch extract	ND	ND	ND	ND	Hipotensive, antibiotic	ND	http://www.medicinatradicionalmexicana.unam.mx/	Vecenín 2	ND	in vivo	ND
Fabaceae	Parkinsonia	aculeata	yes	yes	Chote, Cuajilote, Flor de junco, Junco, Junco marino	branch ethanolic branch extract	ND	ND	ND	ND	Hipotensive, antibiotic	ND	http://www.medicinatradicionalmexicana.unam.mx/	Vitexín	ND	in vivo	ND
Fabaceae	Parkinsonia	aculeata	yes	yes	Chote, Cuajilote, Flor de junco, Junco, Junco marino	branch ethanolic branch extract	ND	ND	ND	ND	Hipotensive, antibiotic	ND	http://www.medicinatradicionalmexicana.unam.mx/	Isovitexín	ND	in vivo	ND
Fabaceae	Parkinsonia	aculeata	yes	yes	Chote, Cuajilote, Flor de junco, Junco, Junco marino	aerial parts	yes	yes	ND	ND	Hypoglycemic	ND	doi: 10.1016/j.jsps.2020.08.001	Coumaric acid	Theorical model	in vitro	ND
Fabaceae	Parkinsonia	aculeata	yes	yes	Chote, Cuajilote, Flor de junco, Junco, Junco marino	aerial parts	yes	yes	ND	ND	Hypoglycemic	ND	doi: 10.1016/j.jsps.2020.08.002	Gallic acid-O-malic acid	Theorical model	in vitro	ND
Fabaceae	Parkinsonia	aculeata	yes	yes	Chote, Cuajilote, Flor de junco, Junco, Junco marino	aerial parts	yes	yes	ND	ND	Hypoglycemic	ND	doi: 10.1016/j.jsps.2020.08.003	Vanillic acid hexoside	Theorical model	in vitro	ND
Fabaceae	Parkinsonia	aculeata	yes	yes	Chote, Cuajilote, Flor de junco, Junco, Junco marino	aerial parts	yes	yes	ND	ND	Hypoglycemic	ND	doi: 10.1016/j.jsps.2020.08.004	O-trans-feruloyl-malic acid	Theorical model	in vitro	ND
Fabaceae	Parkinsonia	aculeata	yes	yes	Chote, Cuajilote, Flor de junco, Junco, Junco marino	aerial parts	yes	yes	ND	ND	Hypoglycemic	ND	doi: 10.1016/j.jsps.2020.08.005	Cinnamoyl-galloylglucose	Theorical model	in vitro	ND
Fabaceae	Parkinsonia	aculeata	yes	yes	Chote, Cuajilote, Flor de junco, Junco, Junco marino	aerial parts	yes	yes	ND	ND	Hypoglycemic	ND	doi: 10.1016/j.jsps.2020.08.006	Rosmarinic acid	Theorical model	in vitro	ND
Fabaceae	Parkinsonia	aculeata	yes	yes	Chote, Cuajilote, Flor de junco, Junco, Junco marino	aerial parts	yes	yes	ND	ND	Hypoglycemic	ND	doi: 10.1016/j.jsps.2020.08.007	7-O-Methyl-cyanidin-3-O-galactoside	Theorical model	in vitro	ND
Fabaceae	Parkinsonia	aculeata	yes	yes	Chote, Cuajilote, Flor de junco, Junco, Junco marino	aerial parts	yes	yes	ND	ND	Hypoglycemic	ND	doi: 10.1016/j.jsps.2020.08.008	Kaempferol-8-C-β-D-glucoside	Theorical model	in vitro	ND
Fabaceae	Parkinsonia	aculeata	yes	yes	Chote, Cuajilote, Flor de junco, Junco, Junco marino	aerial parts	yes	yes	ND	ND	Hypoglycemic	ND	doi: 10.1016/j.jsps.2020.08.009	Luteolin-8-C-β-D-glucopyranoside	Theorical model	in vitro	ND
Fabaceae	Parkinsonia	aculeata	yes	yes	Chote, Cuajilote, Flor de junco, Junco, Junco marino	aerial parts	yes	yes	ND	ND	Hypoglycemic	ND	doi: 10.1016/j.jsps.2020.08.010	Diosmetin-8-C-glucoside	Theorical model	in vitro	ND
Fabaceae	Parkinsonia	aculeata	yes	yes	Chote, Cuajilote, Flor de junco, Junco, Junco marino	aerial parts	yes	yes	ND	ND	Hypoglycemic	ND	doi: 10.1016/j.jsps.2020.08.011	Apigenin-7-O-glucoside	Theorical model	in vitro	ND
Fabaceae	Parkinsonia	aculeata	yes	yes	Chote, Cuajilote, Flor de junco, Junco, Junco marino	aerial parts	yes	yes	ND	ND	Hypoglycemic	ND	doi: 10.1016/j.jsps.2020.08.012	Kaempferol-3-O-glucoside	Theorical model	in vitro	ND
Fabaceae	Parkinsonia	aculeata	yes	yes	Chote, Cuajilote, Flor de junco, Junco, Junco marino	aerial parts	yes	yes	ND	ND	Hypoglycemic	ND	doi: 10.1016/j.jsps.2020.08.013	Homoplantaginin	Theorical model	in vitro	ND
Fabaceae	Parkinsonia	praecox	no	no	Baboso, Brea, Espino verde, Mantecosa, Mantecoso, Palo brea, Palo de berria, Palo mantecoso, Palo verde, Retama, Árbol del manteco ; Choy ; Cagüinga, Cahuinga, Cajinga	ND	ND	ND	ND	ND	ND	ND	NA	ND	NA	NA	NA
Fabaceae	Erythrostemon	mexicanus	no	no	ND	Fruit	yes	ND	ND	ND	ND	ND	doi: 10.2202/1553-3840.1513	Caffeic acid	Theorical model	in vitro	ND
Fabaceae	Erythrostemon	mexicanus	no	no	ND	Fruit	yes	ND	ND	ND	ND	ND	doi: 10.2202/1553-3840.1514	Chlorogenic acid	Theorical model	in vitro	ND
Fabaceae	Erythrostemon	mexicanus	no	no	ND	Fruit	yes	ND	ND	ND	ND	ND	doi: 10.2202/1553-3840.1515	Ellagic acid	Theorical model	in vitro	ND
Fabaceae	Erythrostemon	mexicanus	no	no	ND	Fruit	yes	ND	ND	ND	ND	ND	doi: 10.2202/1553-3840.1516	Ferulic acid	Theorical model	in vitro	ND
Fabaceae	Erythrostemon	mexicanus	no	no	ND	Fruit	yes	ND	ND	ND	ND	ND	doi: 10.2202/1553-3840.1517	Gallic acid	Theorical model	in vitro	ND
Fabaceae	Erythrostemon	mexicanus	no	no	ND	Fruit	yes	ND	ND	ND	ND	ND	doi: 10.2202/1553-3840.1518	Protocatechuic acid	Theorical model	in vitro	ND
Fabaceae	Erythrostemon	mexicanus	no	no	ND	Fruit	yes	ND	ND	ND	ND	ND	doi: 10.2202/1553-3840.1519	Quercetin	Theorical model	in vitro	ND
Fabaceae	Erythrostemon	yucatanensis	no	no	ND	ND	ND	ND	ND	ND	ND	ND	NA	ND	NA	NA	ND
Fabaceae	Cenostigma	gaumeri	no	yes	Kitamche, kitinche	ND	ND	ND	ND	ND	ND	ND	http://www.medicinatradicionalmexicana.unam.mx//	ND	NA	NA	ND
Fabaceae	Cassia	grandis	no	yes	Acacia rosada, Caña fistola, Caña fistula, Caña fístula, Fistula, Palo verde	ND	ND	ND	ND	ND	Laxant	ND	http://www.medicinatradicionalmexicana.unam.mx//	ND	NA	NA	ND
Fabaceae	Cassia	grandis	no	yes	Acacia rosada, Caña fistola, Caña fistula, Caña fístula, Fistula, Palo verde	fruits Plant extract	yes	ND	ND	ND	Hypoglicemic, citotoxic	ND	doi: 10.1016/j.jsps.2018.10.003	ND	Theorical model	in vitro	ND
Fabaceae	Cassia	grandis	no	yes	Acacia rosada, Caña fistola, Caña fistula, Caña fístula, Fistula, Palo verde	Leaves Plant extract	yes	ND	ND	ND	citotoxic	ND	doi: 10.1691/ph.2016.6634.	Grandisin	Theorical model	in vitro	ND
Fabaceae	Cassia	grandis	no	yes	Acacia rosada, Caña fistola, Caña fistula, Caña fístula, Fistula, Palo verde	Leaves Plant extract	yes	ND	ND	ND	citotoxic	ND	doi: 10.1691/ph.2016.6634.	2-methoxy 6,7,2',6'-tetrahydroxy flavanone 6- O-glucoside	Theorical model	in vitro	ND
Fabaceae	Cassia	grandis	no	yes	Acacia rosada, Caña fistola, Caña fistula, Caña fístula, Fistula, Palo verde	Leaves Plant extract	yes	ND	ND	ND	citotoxic	ND	doi: 10.1691/ph.2016.6634.	Kaempferol-3-O-α-rhamnoside	Theorical model	in vitro	ND
Fabaceae	Cassia	grandis	no	yes	Acacia rosada, Caña fistola, Caña fistula, Caña fístula, Fistula, Palo verde	Leaves Plant extract	yes	ND	ND	ND	citotoxic	ND	doi: 10.1691/ph.2016.6634.	Quercetin 3-O-α-rhamnoside	Theorical model	in vitro	ND
Fabaceae	Chamaecrista	nictitans	no	no	ND	aerial parts	yes	ND	ND	ND	antiviral	Herpes simplex infection	doi: 10.1007/s00216-014-7982-6	Luteolin	Theorical model	in vitro	ND
Fabaceae	Chamaecrista	nictitans	no	no	ND	aerial parts	yes	ND	ND	ND	antiviral	Herpes simplex infection	doi: 10.1007/s00216-014-7982-7	Apigenin	Theorical model	in vitro	ND
Fabaceae	Chamaecrista	nictitans	no	no	ND	aerial parts	yes	ND	ND	ND	antiviral	Herpes simplex infection	doi: 10.1007/s00216-014-7982-8	Fisetin	Theorical model	in vitro	ND
Fabaceae	Chamaecrista	nictitans	no	no	ND	aerial parts	yes	ND	ND	ND	antiviral	Herpes simplex infection	doi: 10.1007/s00216-014-7982-9	Ellagic acid	Theorical model	in vitro	ND
Fabaceae	Chamaecrista	nictitans	no	no	ND	aerial parts	yes	ND	ND	ND	antiviral	Herpes simplex infection	doi: 10.1007/s00216-014-7982-10	Ellagic acid pentoside	Theorical model	in vitro	ND
Fabaceae	Chamaecrista	nictitans	no	no	ND	aerial parts	yes	ND	ND	ND	antiviral	Herpes simplex infection	doi: 10.1007/s00216-014-7982-11	Aisetinidol	Theorical model	in vitro	ND
Fabaceae	Chamaecrista	nictitans	no	no	ND	aerial parts	yes	ND	ND	ND	antiviral	Herpes simplex infection	doi: 10.1007/s00216-014-7982-12	Afzelechin	Theorical model	in vitro	ND
Fabaceae	Senna	atomaria	no	no	Alcaparra, Alcaparro, Caña fistola, Caña fístula, Flor de San José, Frijolillo, Hediondilla, Hediondillo, Hierba del zorrillo, Jupachumi, Lluvia de oro, Palo de maya, Palo de zorrillo, Palo hediondo, Palo santo, Palo zorrillo, Retama, Vainilla, Vainillo, Vara de San José, Zorrillo	ND	ND	ND	ND	ND	ND	ND	NA	ND	NA	NA	ND
Fabaceae	Senna	covesii	no	no	ND	Leaves Plant methanolic extract	yes	ND	ND	ND	antiproliferative	ND	doi: 10.1186/1472-6882-13-12	ND	NCTC clon L929, HeLa, M12Ak.C3.F6 (murine B-cell lymphoma), RAW (macrophage, Abelson murine leukemia virus transformed)	in vitro	ND
Fabaceae	Senna	obtusifolia	no	no	Biche manso, Cafecillo, Ejotillo, Frijolillo, Hediondilla	Seeds Plant extraxt	ND	yes	ND	yes	ND	Osteoarthritis	doi: 10.3390/ph14030249	Obtusifolin	Mouse Osteoarthritis Model	in vitro	Reduced Mmp3, Mmp13, and Cox2 expression, Reduced collagenase activity, Regulates NF-κB
Fabaceae	Senna	obtusifolia	no	no	Biche manso, Cafecillo, Ejotillo, Frijolillo, Hediondilla	Seeds	yes	ND	ND	ND	antidyslipidemic	ND	doi: 10.1055/s-0042-102458	Obtusifolin	hyperlipidemic rats induced by a high-fat diet	in vivo	Increased serum superoxide dismutase
Fabaceae	Senna	occidentalis	no	yes	Bicho, Candelilla chica, Cornezuelo, Frijolillo, Hediondilla, Hediondillo, Hierba de rancho, Mano de muerto, Mezquitillo, Palo de zorrillo, Palo zorrillo, Tronador, Vainillo	ND	ND	ND	ND	ND	fever, vasoconstrictor	ND	http://www.medicinatradicionalmexicana.unam.mx/apmtm/termino.php?l=3&t=senna-occidentalis	ND	ND	NA	ND
Fabaceae	Senna	occidentalis	no	yes	Bicho, Candelilla chica, Cornezuelo, Frijolillo, Hediondilla, Hediondillo, Hierba de rancho, Mano de muerto, Mezquitillo, Palo de zorrillo, Palo zorrillo, Tronador, Vainillo	leaves aqueous extract	yes	ND	ND	ND	hypolipidemic	ND	doi: 10.1186/s12906-017-1566-x	ND	Rats with hypercholesterolemia	in vivo	Lower gamma-glutamyl transpeptidase and phospholipase A2 activity
Fabaceae	Senna	occidentalis	no	yes	Bicho, Candelilla chica, Cornezuelo, Frijolillo, Hediondilla, Hediondillo, Hierba de rancho, Mano de muerto, Mezquitillo, Palo de zorrillo, Palo zorrillo, Tronador, Vainillo	Roots ethanol extract	ND	yes	ND	ND	ND	ND	doi: 10.1016/j.fitote.2009.09.008, doi: 10.1016/0378-8741(87)90042-0	Achrosin	carrageenan-induced rat paw edema	in vivo	ND
Fabaceae	Senna	occidentalis	no	yes	Bicho, Candelilla chica, Cornezuelo, Frijolillo, Hediondilla, Hediondillo, Hierba de rancho, Mano de muerto, Mezquitillo, Palo de zorrillo, Palo zorrillo, Tronador, Vainillo	Roots, seeds, fruits ethanol extract	ND	yes	ND	ND	ND	ND	doi: 10.1016/j.fitote.2009.09.008, doi: 10.1016/0378-8741(87)90042-1	Aloe emodin	carrageenan-induced rat paw edema	in vivo	ND
Fabaceae	Senna	occidentalis	no	yes	Bicho, Candelilla chica, Cornezuelo, Frijolillo, Hediondilla, Hediondillo, Hierba de rancho, Mano de muerto, Mezquitillo, Palo de zorrillo, Palo zorrillo, Tronador, Vainillo	Roots, leaves flowers ethanol extract	ND	yes	ND	ND	ND	ND	doi: 10.1016/j.fitote.2009.09.008, doi: 10.1016/0378-8741(87)90042-2	Emodin	carrageenan-induced rat paw edema	in vivo	ND
Fabaceae	Senna	occidentalis	no	yes	Bicho, Candelilla chica, Cornezuelo, Frijolillo, Hediondilla, Hediondillo, Hierba de rancho, Mano de muerto, Mezquitillo, Palo de zorrillo, Palo zorrillo, Tronador, Vainillo	leaves, fruits ethanol extract	ND	yes	ND	ND	ND	ND	doi: 10.1016/j.fitote.2009.09.008, doi: 10.1016/0378-8741(87)90042-3	Apigenin	carrageenan-induced rat paw edema	in vivo	ND
Fabaceae	Senna	occidentalis	no	yes	Bicho, Candelilla chica, Cornezuelo, Frijolillo, Hediondilla, Hediondillo, Hierba de rancho, Mano de muerto, Mezquitillo, Palo de zorrillo, Palo zorrillo, Tronador, Vainillo	Seeds	ND	yes	ND	ND	ND	ND	doi: 10.1016/j.fitote.2009.09.008, doi: 10.1016/0378-8741(87)90042-4; https://doi.org/10.3390/molecules23123093	Aurantiobtusin	carrageenan-induced rat paw edema	in vivo	ND
Fabaceae	Senna	occidentalis	no	yes	Bicho, Candelilla chica, Cornezuelo, Frijolillo, Hediondilla, Hediondillo, Hierba de rancho, Mano de muerto, Mezquitillo, Palo de zorrillo, Palo zorrillo, Tronador, Vainillo	Roots ethanol extract	ND	yes	ND	ND	ND	ND	doi: 10.1016/j.fitote.2009.09.008, doi: 10.1016/0378-8741(87)90042-5	Campesterol	carrageenan-induced rat paw edema	in vivo	ND
Fabaceae	Senna	occidentalis	no	yes	Bicho, Candelilla chica, Cornezuelo, Frijolillo, Hediondilla, Hediondillo, Hierba de rancho, Mano de muerto, Mezquitillo, Palo de zorrillo, Palo zorrillo, Tronador, Vainillo	Roots, fruits ethanol extract	ND	yes	ND	ND	ND	ND	doi: 10.1016/j.fitote.2009.09.008, doi: 10.1016/0378-8741(87)90042-6	Cassiollin	carrageenan-induced rat paw edema	in vivo	ND
Fabaceae	Senna	occidentalis	no	yes	Bicho, Candelilla chica, Cornezuelo, Frijolillo, Hediondilla, Hediondillo, Hierba de rancho, Mano de muerto, Mezquitillo, Palo de zorrillo, Palo zorrillo, Tronador, Vainillo	Seeds	ND	yes	ND	ND	ND	ND	doi: 10.1016/j.fitote.2009.09.008, doi: 10.1016/0378-8741(87)90042-7; https://doi.org/10.3390/molecules26206252	Chryso-obtusin	carrageenan-induced rat paw edema	in vivo	ND
Fabaceae	Senna	occidentalis	no	yes	Bicho, Candelilla chica, Cornezuelo, Frijolillo, Hediondilla, Hediondillo, Hierba de rancho, Mano de muerto, Mezquitillo, Palo de zorrillo, Palo zorrillo, Tronador, Vainillo	Whole plant	ND	yes	ND	ND	ND	ND	doi: 10.1016/j.fitote.2009.09.008, doi: 10.1016/0378-8741(87)90042-8; doi.org/10.3390/molecules26206252	Chrysophanic acid	carrageenan-induced rat paw edema	in vivo	ND
Fabaceae	Senna	occidentalis	no	yes	Bicho, Candelilla chica, Cornezuelo, Frijolillo, Hediondilla, Hediondillo, Hierba de rancho, Mano de muerto, Mezquitillo, Palo de zorrillo, Palo zorrillo, Tronador, Vainillo	? ethanol extract	ND	yes	ND	ND	ND	ND	doi: 10.1016/j.fitote.2009.09.008, doi: 10.1016/0378-8741(87)90042-9	Chrysarobin	carrageenan-induced rat paw edema	in vivo	ND
Fabaceae	Senna	occidentalis	no	yes	Bicho, Candelilla chica, Cornezuelo, Frijolillo, Hediondilla, Hediondillo, Hierba de rancho, Mano de muerto, Mezquitillo, Palo de zorrillo, Palo zorrillo, Tronador, Vainillo	Roots, seeds, leaves, fruits ethanol extract	ND	yes	ND	ND	ND	ND	doi: 10.1016/j.fitote.2009.09.008, doi: 10.1016/0378-8741(87)90042-10	Chrysophanol	carrageenan-induced rat paw edema	in vivo	ND
Fabaceae	Senna	occidentalis	no	yes	Bicho, Candelilla chica, Cornezuelo, Frijolillo, Hediondilla, Hediondillo, Hierba de rancho, Mano de muerto, Mezquitillo, Palo de zorrillo, Palo zorrillo, Tronador, Vainillo	? ethanol extract	ND	yes	ND	ND	ND	ND	doi: 10.1016/j.fitote.2009.09.008, doi: 10.1016/0378-8741(87)90042-11	Chrysoeriol	carrageenan-induced rat paw edema	in vivo	ND
Fabaceae	Senna	occidentalis	no	yes	Bicho, Candelilla chica, Cornezuelo, Frijolillo, Hediondilla, Hediondillo, Hierba de rancho, Mano de muerto, Mezquitillo, Palo de zorrillo, Palo zorrillo, Tronador, Vainillo	? ethanol extract	ND	yes	ND	ND	ND	ND	doi: 10.1016/j.fitote.2009.09.008, doi: 10.1016/0378-8741(87)90042-12	Funiculosin	carrageenan-induced rat paw edema	in vivo	ND
Fabaceae	Senna	occidentalis	no	yes	Bicho, Candelilla chica, Cornezuelo, Frijolillo, Hediondilla, Hediondillo, Hierba de rancho, Mano de muerto, Mezquitillo, Palo de zorrillo, Palo zorrillo, Tronador, Vainillo	Seeds, fruits ethanol extract	ND	yes	ND	ND	ND	ND	doi: 10.1016/j.fitote.2009.09.008, doi: 10.1016/0378-8741(87)90042-13	Galactopyranosyl	carrageenan-induced rat paw edema	in vivo	ND
Fabaceae	Senna	occidentalis	no	yes	Bicho, Candelilla chica, Cornezuelo, Frijolillo, Hediondilla, Hediondillo, Hierba de rancho, Mano de muerto, Mezquitillo, Palo de zorrillo, Palo zorrillo, Tronador, Vainillo	Roots ethanol extract	ND	yes	ND	ND	ND	ND	doi: 10.1016/j.fitote.2009.09.008, doi: 10.1016/0378-8741(87)90042-14	Helminthosporine	carrageenan-induced rat paw edema	in vivo	ND
Fabaceae	Senna	occidentalis	no	yes	Bicho, Candelilla chica, Cornezuelo, Frijolillo, Hediondilla, Hediondillo, Hierba de rancho, Mano de muerto, Mezquitillo, Palo de zorrillo, Palo zorrillo, Tronador, Vainillo	Roots ethanol extract	ND	yes	ND	ND	ND	ND	doi: 10.1016/j.fitote.2009.09.008, doi: 10.1016/0378-8741(87)90042-15	Islandicine	carrageenan-induced rat paw edema	in vivo	ND
Fabaceae	Senna	occidentalis	no	yes	Bicho, Candelilla chica, Cornezuelo, Frijolillo, Hediondilla, Hediondillo, Hierba de rancho, Mano de muerto, Mezquitillo, Palo de zorrillo, Palo zorrillo, Tronador, Vainillo	? ethanol extract	ND	yes	ND	ND	ND	ND	doi: 10.1016/j.fitote.2009.09.008, doi: 10.1016/0378-8741(87)90042-16	Kaempferol	carrageenan-induced rat paw edema	in vivo	ND
Fabaceae	Senna	occidentalis	no	yes	Bicho, Candelilla chica, Cornezuelo, Frijolillo, Hediondilla, Hediondillo, Hierba de rancho, Mano de muerto, Mezquitillo, Palo de zorrillo, Palo zorrillo, Tronador, Vainillo	? ethanol extract	ND	yes	ND	ND	ND	ND	doi: 10.1016/j.fitote.2009.09.008, doi: 10.1016/0378-8741(87)90042-17	Lignoceric acid	carrageenan-induced rat paw edema	in vivo	ND
Fabaceae	Senna	occidentalis	no	yes	Bicho, Candelilla chica, Cornezuelo, Frijolillo, Hediondilla, Hediondillo, Hierba de rancho, Mano de muerto, Mezquitillo, Palo de zorrillo, Palo zorrillo, Tronador, Vainillo	? ethanol extract	ND	yes	ND	ND	ND	ND	doi: 10.1016/j.fitote.2009.09.008, doi: 10.1016/0378-8741(87)90042-18	Linoleic acid	carrageenan-induced rat paw edema	in vivo	ND
Fabaceae	Senna	occidentalis	no	yes	Bicho, Candelilla chica, Cornezuelo, Frijolillo, Hediondilla, Hediondillo, Hierba de rancho, Mano de muerto, Mezquitillo, Palo de zorrillo, Palo zorrillo, Tronador, Vainillo	? ethanol extract	ND	yes	ND	ND	ND	ND	doi: 10.1016/j.fitote.2009.09.008, doi: 10.1016/0378-8741(87)90042-19	Linolenic acid	carrageenan-induced rat paw edema	in vivo	ND
Fabaceae	Senna	occidentalis	no	yes	Bicho, Candelilla chica, Cornezuelo, Frijolillo, Hediondilla, Hediondillo, Hierba de rancho, Mano de muerto, Mezquitillo, Palo de zorrillo, Palo zorrillo, Tronador, Vainillo	? ethanol extract	ND	yes	ND	ND	ND	ND	doi: 10.1016/j.fitote.2009.09.008, doi: 10.1016/0378-8741(87)90042-20	Mannitol	carrageenan-induced rat paw edema	in vivo	ND
Fabaceae	Senna	occidentalis	no	yes	Bicho, Candelilla chica, Cornezuelo, Frijolillo, Hediondilla, Hediondillo, Hierba de rancho, Mano de muerto, Mezquitillo, Palo de zorrillo, Palo zorrillo, Tronador, Vainillo	? ethanol extract	ND	yes	ND	ND	ND	ND	doi: 10.1016/j.fitote.2009.09.008, doi: 10.1016/0378-8741(87)90042-21	Mannopyranosyl	carrageenan-induced rat paw edema	in vivo	ND
Fabaceae	Senna	occidentalis	no	yes	Bicho, Candelilla chica, Cornezuelo, Frijolillo, Hediondilla, Hediondillo, Hierba de rancho, Mano de muerto, Mezquitillo, Palo de zorrillo, Palo zorrillo, Tronador, Vainillo	? ethanol extract	ND	yes	ND	ND	ND	ND	doi: 10.1016/j.fitote.2009.09.008, doi: 10.1016/0378-8741(87)90042-22	Mateucinol	carrageenan-induced rat paw edema	in vivo	ND
Fabaceae	Senna	occidentalis	no	yes	Bicho, Candelilla chica, Cornezuelo, Frijolillo, Hediondilla, Hediondillo, Hierba de rancho, Mano de muerto, Mezquitillo, Palo de zorrillo, Palo zorrillo, Tronador, Vainillo	? ethanol extract	ND	yes	ND	ND	ND	ND	doi: 10.1016/j.fitote.2009.09.008, doi: 10.1016/0378-8741(87)90042-23	Obtusifolin	carrageenan-induced rat paw edema	in vivo	ND
Fabaceae	Senna	occidentalis	no	yes	Bicho, Candelilla chica, Cornezuelo, Frijolillo, Hediondilla, Hediondillo, Hierba de rancho, Mano de muerto, Mezquitillo, Palo de zorrillo, Palo zorrillo, Tronador, Vainillo	? ethanol extract	ND	yes	ND	ND	ND	ND	doi: 10.1016/j.fitote.2009.09.008, doi: 10.1016/0378-8741(87)90042-24	Obtusin	carrageenan-induced rat paw edema	in vivo	ND
Fabaceae	Senna	occidentalis	no	yes	Bicho, Candelilla chica, Cornezuelo, Frijolillo, Hediondilla, Hediondillo, Hierba de rancho, Mano de muerto, Mezquitillo, Palo de zorrillo, Palo zorrillo, Tronador, Vainillo	ethanol extract	ND	yes	ND	ND	ND	ND	doi: 10.1016/j.fitote.2009.09.008, doi: 10.1016/0378-8741(87)90042-25	Oleic acid	carrageenan-induced rat paw edema	in vivo	ND
Fabaceae	Senna	occidentalis	no	yes	Bicho, Candelilla chica, Cornezuelo, Frijolillo, Hediondilla, Hediondillo, Hierba de rancho, Mano de muerto, Mezquitillo, Palo de zorrillo, Palo zorrillo, Tronador, Vainillo	Roots, seeds, leaves, fruits ethanol extract	ND	yes	ND	ND	ND	ND	doi: 10.1016/j.fitote.2009.09.008, doi: 10.1016/0378-8741(87)90042-26	Physcion	carrageenan-induced rat paw edema	in vivo	ND
Fabaceae	Senna	occidentalis	no	yes	Bicho, Candelilla chica, Cornezuelo, Frijolillo, Hediondilla, Hediondillo, Hierba de rancho, Mano de muerto, Mezquitillo, Palo de zorrillo, Palo zorrillo, Tronador, Vainillo	Roots ethanol extract	ND	yes	ND	ND	ND	ND	doi: 10.1016/j.fitote.2009.09.008, doi: 10.1016/0378-8741(87)90042-27	Quercetin	carrageenan-induced rat paw edema	in vivo	ND
Fabaceae	Senna	occidentalis	no	yes	Bicho, Candelilla chica, Cornezuelo, Frijolillo, Hediondilla, Hediondillo, Hierba de rancho, Mano de muerto, Mezquitillo, Palo de zorrillo, Palo zorrillo, Tronador, Vainillo	ethanol extract	ND	yes	ND	ND	ND	ND	doi: 10.1016/j.fitote.2009.09.008, doi: 10.1016/0378-8741(87)90042-28	Rhamnosides	carrageenan-induced rat paw edema	in vivo	ND
Fabaceae	Senna	occidentalis	no	yes	Bicho, Candelilla chica, Cornezuelo, Frijolillo, Hediondilla, Hediondillo, Hierba de rancho, Mano de muerto, Mezquitillo, Palo de zorrillo, Palo zorrillo, Tronador, Vainillo	Roots, seeds, fruits ethanol extract	ND	yes	ND	ND	ND	ND	doi: 10.1016/j.fitote.2009.09.008, doi: 10.1016/0378-8741(87)90042-29	Rhein	carrageenan-induced rat paw edema	in vivo	ND
Fabaceae	Senna	occidentalis	no	yes	Bicho, Candelilla chica, Cornezuelo, Frijolillo, Hediondilla, Hediondillo, Hierba de rancho, Mano de muerto, Mezquitillo, Palo de zorrillo, Palo zorrillo, Tronador, Vainillo	ethanol extract	ND	yes	ND	ND	ND	ND	doi: 10.1016/j.fitote.2009.09.008, doi: 10.1016/0378-8741(87)90042-30	Rubrofusarin	carrageenan-induced rat paw edema	in vivo	ND
Fabaceae	Senna	occidentalis	no	yes	Bicho, Candelilla chica, Cornezuelo, Frijolillo, Hediondilla, Hediondillo, Hierba de rancho, Mano de muerto, Mezquitillo, Palo de zorrillo, Palo zorrillo, Tronador, Vainillo	ethanol extract	ND	yes	ND	ND	ND	ND	doi: 10.1016/j.fitote.2009.09.008, doi: 10.1016/0378-8741(87)90042-31	Sitosterols	carrageenan-induced rat paw edema	in vivo	ND
Fabaceae	Senna	occidentalis	no	yes	Bicho, Candelilla chica, Cornezuelo, Frijolillo, Hediondilla, Hediondillo, Hierba de rancho, Mano de muerto, Mezquitillo, Palo de zorrillo, Palo zorrillo, Tronador, Vainillo	Roots, ethanol extract	ND	yes	ND	ND	ND	ND	doi: 10.1016/j.fitote.2009.09.008, doi: 10.1016/0378-8741(87)90042-32	Xanthorine	carrageenan-induced rat paw edema	in vivo	ND
Fabaceae	Senna	racemosa	no	no	Retama, Rosa amarilla	Methanol extracts of leaves, roots and bark	ND	ND	ND	ND	Antiprotozoal	ND	doi: 10.1016/j.jep.2007.03.028	Piperidine alkaloid cassine	Giardia intestinalis and Entamoeba histolytica	In vitro	ND
Fabaceae	Senna	racemosa	no	no	Retama, Rosa amarilla	Methanol extracts	ND	ND	ND	ND	Antiprotozoal	ND	doi: 10.1016/j.jep.2007.03.029	Chrysophanol	Giardia intestinalis and Entamoeba histolytica	In vitro	ND
Fabaceae	Senna	reticulata	no	no	Baraja, Guacamayo ; Ya'ak-habin, Ya'ax-habin	Methanol extracts	yes	ND	ND	ND	Citotoxic	ND	doi: 10.3390/plants6040050	Benzoic acid	Theorical model	In vitro	ND
Fabaceae	Senna	reticulata	no	no	Baraja, Guacamayo ; Ya'ak-habin, Ya'ax-habin	Methanol extracts	yes	ND	ND	ND	Citotoxic	ND	doi: 10.3390/plants6040051	4-hydroxybenzoic acid	Theorical model	In vitro	ND
Fabaceae	Senna	reticulata	no	no	Baraja, Guacamayo ; Ya'ak-habin, Ya'ax-habin	Methanol extracts	yes	ND	ND	ND	Citotoxic	ND	doi: 10.3390/plants6040052	Gallic acid	Theorical model	In vitro	ND
Fabaceae	Senna	reticulata	no	no	Baraja, Guacamayo ; Ya'ak-habin, Ya'ax-habin	Methanol extracts	yes	ND	ND	ND	Citotoxic	ND	doi: 10.3390/plants6040053	Protocatechuic acid	Theorical model	In vitro	ND
Fabaceae	Senna	reticulata	no	no	Baraja, Guacamayo ; Ya'ak-habin, Ya'ax-habin	Methanol extracts	yes	ND	ND	ND	Citotoxic	ND	doi: 10.3390/plants6040054	Salicylic acid	Theorical model	In vitro	ND
Fabaceae	Senna	reticulata	no	no	Baraja, Guacamayo ; Ya'ak-habin, Ya'ax-habin	Methanol extracts	yes	ND	ND	ND	Citotoxic	ND	doi: 10.3390/plants6040055	Syringic acid	Theorical model	In vitro	ND
Fabaceae	Senna	reticulata	no	no	Baraja, Guacamayo ; Ya'ak-habin, Ya'ax-habin	Methanol extracts	yes	ND	ND	ND	Citotoxic	ND	doi: 10.3390/plants6040056	Vanillic acid	Theorical model	In vitro	ND
Fabaceae	Senna	reticulata	no	no	Baraja, Guacamayo ; Ya'ak-habin, Ya'ax-habin	Methanol extracts	yes	ND	ND	ND	Citotoxic	ND	doi: 10.3390/plants6040057	Caffeic acid	Theorical model	In vitro	ND
Fabaceae	Senna	reticulata	no	no	Baraja, Guacamayo ; Ya'ak-habin, Ya'ax-habin	Methanol extracts	yes	ND	ND	ND	Citotoxic	ND	doi: 10.3390/plants6040058	Ferulic acid	Theorical model	In vitro	ND
Fabaceae	Senna	reticulata	no	no	Baraja, Guacamayo ; Ya'ak-habin, Ya'ax-habin	Methanol extracts	yes	ND	ND	ND	Citotoxic	ND	doi: 10.3390/plants6040059	Flavan-3-ols monomers	Theorical model	In vitro	ND
Fabaceae	Senna	reticulata	no	no	Baraja, Guacamayo ; Ya'ak-habin, Ya'ax-habin	Methanol extracts	yes	ND	ND	ND	Citotoxic	ND	doi: 10.3390/plants6040060	Catechin	Theorical model	In vitro	ND
Fabaceae	Senna	reticulata	no	no	Baraja, Guacamayo ; Ya'ak-habin, Ya'ax-habin	Methanol extracts	yes	ND	ND	ND	Citotoxic	ND	doi: 10.3390/plants6040061	Epicatechin	Theorical model	In vitro	ND
Fabaceae	Senna	reticulata	no	no	Baraja, Guacamayo ; Ya'ak-habin, Ya'ax-habin	Methanol extracts	yes	ND	ND	ND	Citotoxic	ND	doi: 10.3390/plants6040062	Procyanidin	Theorical model	In vitro	ND
Fabaceae	Senna	reticulata	no	no	Baraja, Guacamayo ; Ya'ak-habin, Ya'ax-habin	Methanol extracts	yes	ND	ND	ND	Citotoxic	ND	doi: 10.3390/plants6040063	Propelargonidin dimers	Theorical model	In vitro	ND
Fabaceae	Senna	reticulata	no	no	Baraja, Guacamayo ; Ya'ak-habin, Ya'ax-habin	Methanol extracts	yes	ND	ND	ND	Citotoxic	ND	doi: 10.3390/plants6040064	Procyanidin trimers	Theorical model	In vitro	ND
Fabaceae	Senna	septemtrionalis	no	yes	Café cimarrón, Candelilla, Frijolillo, Guajillo, Hierba del aire, Hierba del zopilote, Retama, Retama del país, Retamo ; Bricho, Chatalhuich, Yencapatzin	Leaf, flower	ND	ND	ND	ND	ND	ND	ND	ND	Theorical model	In vitro	possibly mediated by ATP-sensitive K+channels
Fabaceae	Senna	septemtrionalis	no	yes	Café cimarrón, Candelilla, Frijolillo, Guajillo, Hierba del aire, Hierba del zopilote, Retama, Retama del país, Retamo ; Bricho, Chatalhuich, Yencapatzin	Ethanolic extracts	ND	yes	ND	ND	ND	ND	doi: 10.1177/1934578x1000500514	Physcion	Theorical model	In vitro	possibly mediated by ATP-sensitive K+channels
Fabaceae	Senna	septemtrionalis	no	yes	Café cimarrón, Candelilla, Frijolillo, Guajillo, Hierba del aire, Hierba del zopilote, Retama, Retama del país, Retamo ; Bricho, Chatalhuich, Yencapatzin	Ethanolic extracts	ND	yes	ND	ND	ND	ND	doi: 10.1177/1934578x1000500515	Emodin	Theorical model	In vitro	possibly mediated by ATP-sensitive K+channels
Fabaceae	Senna	septemtrionalis	no	yes	Café cimarrón, Candelilla, Frijolillo, Guajillo, Hierba del aire, Hierba del zopilote, Retama, Retama del país, Retamo ; Bricho, Chatalhuich, Yencapatzin	Ethanolic extracts	ND	yes	ND	ND	ND	ND	doi: 10.1177/1934578x1000500516	Floribundone-1	Theorical model	In vitro	possibly mediated by ATP-sensitive K+channels
Fabaceae	Senna	septemtrionalis	no	yes	Café cimarrón, Candelilla, Frijolillo, Guajillo, Hierba del aire, Hierba del zopilote, Retama, Retama del país, Retamo ; Bricho, Chatalhuich, Yencapatzin	Ethanolic extracts	ND	yes	ND	ND	ND	ND	doi: 10.1177/1934578x1000500517	5,7'-physcion-fallacinol	Theorical model	In vitro	possibly mediated by ATP-sensitive K+channels
Fabaceae	Senna	septemtrionalis	no	yes	Café cimarrón, Candelilla, Frijolillo, Guajillo, Hierba del aire, Hierba del zopilote, Retama, Retama del país, Retamo ; Bricho, Chatalhuich, Yencapatzin	Ethanolic extracts	ND	yes	ND	ND	ND	ND	doi: 10.1177/1934578x1000500518	1,1',8,8'-Tetrahydroxy-3,3'-dimethyl-6,6'-dimethoxy10'-C-ά-arabinopyranosyl-5, 7'-bianthracene-9,9', 10 (10'H)-trione	Theorical model	In vitro	possibly mediated by ATP-sensitive K+channels
Fabaceae	Senna	undulata	no	no	Cuilite de caballo, Quelitillo ; K'an chik'in aak' . (Espanish) (Maya)	ND	ND	ND	ND	ND	ND	ND	doi: 10.3390/molecules190710261	ND	ND	ND	ND
Fabaceae	Senna	villosa	no	no	Saal che', Sal-ché, Suul che', Zalché .	Extract leaves	ND	yes	ND	ND	ND	ND	doi: 10.3390/molecules190710261	hexyl tetradecanoate	Ear Edema Induced by TPA	in vivo	ND
Fabaceae	Senna	villosa	no	no	Saal che', Sal-ché, Suul che', Zalché .	Extract leaves	ND	yes	ND	ND	ND	ND	doi: 10.3390/molecules190710261	heptyl tetradecanoate	Ear Edema Induced by TPA	in vivo	ND
Fabaceae	Senna	villosa	no	no	Saal che', Sal-ché, Suul che', Zalché .	Extract leaves	ND	yes	ND	ND	ND	ND	doi: 10.3390/molecules190710261	octyl tetradecanoate	Ear Edema Induced by TPA	in vivo	ND
Fabaceae	Senna	villosa	no	no	Saal che', Sal-ché, Suul che', Zalché .	Extract leaves	ND	ND	ND	ND	Antitrypanosomal agent	Chagas disease	DOI: 10.4314/ajtcam.v8i5S.21	piperidine alkaloid cassine	Infection	in vivo	ND
Fabaceae	Senna	villosa	no	no	Saal che', Sal-ché, Suul che', Zalché .	Extract leaves	ND	ND	ND	ND	Antitrypanosomal agent	Chagas disease	DOI: 10.4314/ajtcam.v8i5S.21	chrysophanol	Infection	in vivo	ND
Fabaceae	Senna	villosa	no	no	Saal che', Sal-ché, Suul che', Zalché .	Extract leaves	ND	ND	ND	ND	Antitrypanosomal agent	Chagas disease	DOI: 10.4314/ajtcam.v8i5S.21	anthracenone	Infection	in vivo	ND
Fabaceae	Senna	villosa	no	no	Saal che', Sal-ché, Suul che', Zalché .	Extract leaves	ND	ND	ND	ND	Antitrypanosomal agent	Chagas disease	https://doi.org/10.1016/j.phymed.2008.02.013	(8-hydroxymethylen)-trieicosanyl acetate	Infection	in vitro	ND
Fabaceae	Mimosa	albida	yes	yes	Ciérrate Panchita, Cola de iguana, Dormilona, Dormilona grande, Espina, Espina	Extract leaves	yes	ND	ND	ND	ND	ND	doi: 10.3390/ma13030503.	ND	capacity-Fluorescein assay ORAC-FL	in vitro	ND
Fabaceae	Mimosa	bahamensis	no	no	Motita, Motita morada ; Tonaca xóchitl ; Box kaatsim, Boxcatzim, (Español) (Náhuatl) Boxcetzim, Kaatsim, Katsim, Kitsim, Sak káatsim, Sak-katsin, Saskatzim, Zak-katzim ; Sak káatsim (Maya) blanco ; Aatsim, Boxcetzin, Catzim, Sak katzin . (Español-Maya) (ND)	ND	ND	ND	ND	ND	ND	ND	ND	ND	ND	ND	ND
Fabaceae	Mimosa	ervendbergii	no	no	ND	ND	ND	ND	ND	ND	ND	NA	NA	ND	NA	NA	NA
Fabaceae	Mimosa	pudica	no	yes	Doncella, Dormilona, Dormilón, Pega ropa, Sensitiva, Tapavergüenza, Vergüenza ; Cochiz-xíhuitl, Pinahuihuixtle, Pinahuitz ; Muts'il xiw, Múuts'il xiiw, Xmumuts, Xmutz (Español) (Náhuatl) ; Choben ; Maba ujts ; Ixtle, Pinahuixtle, Quececupatli, Quecupatzi	Extract leaves	ND	ND	ND	ND	α-glucosidase inhibitor	diabetes mellitus	doi: 10.1080/14786419.2017.1419224.	stigmasterol	enzyme inhibitory assay	in vitro	ND
Fabaceae	Mimosa	pudica	no	yes	Doncella, Dormilona, Dormilón, Pega ropa, Sensitiva, Tapavergüenza, Vergüenza ; Cochiz-xíhuitl, Pinahuihuixtle, Pinahuitz ; Muts'il xiw, Múuts'il xiiw, Xmumuts, Xmutz (Español) (Náhuatl) ; Choben ; Maba ujts ; Ixtle, Pinahuixtle, Quececupatli, Quecupatzi	Extract leaves	ND	ND	ND	ND	α-glucosidase inhibitor	diabetes mellitus	doi: 10.1080/14786419.2017.1419224.	quercetin	enzyme inhibitory assay	in vitro	ND
Fabaceae	Mimosa	pudica	no	yes	Doncella, Dormilona, Dormilón, Pega ropa, Sensitiva, Tapavergüenza, Vergüenza ; Cochiz-xíhuitl, Pinahuihuixtle, Pinahuitz ; Muts'il xiw, Múuts'il xiiw, Xmumuts, Xmutz (Español) (Náhuatl) ; Choben ; Maba ujts ; Ixtle, Pinahuixtle, Quececupatli, Quecupatzi	Extract leaves	ND	ND	ND	ND	α-glucosidase inhibitor	diabetes mellitus	doi: 10.1080/14786419.2017.1419224.	avicularin	enzyme inhibitory assay	in vitro	ND
Fabaceae	Mimosa	pudica	no	yes	Doncella, Dormilona, Dormilón, Pega ropa, Sensitiva, Tapavergüenza, Vergüenza ; Cochiz-xíhuitl, Pinahuihuixtle, Pinahuitz ; Muts'il xiw, Múuts'il xiiw, Xmumuts, Xmutz (Español) (Náhuatl) ; Choben ; Maba ujts ; Ixtle, Pinahuixtle, Quececupatli, Quecupatzi	Extract leaves	ND	yes	ND	ND	ND	Cadmium-Induced Inflammation and Oligospermia	https://doi.org/10.1016/j.pathophys.2018.04.005	ND	Oligospermia model	in vivo	ND
Fabaceae	Mimosa	pudica	no	yes	Doncella, Dormilona, Dormilón, Pega ropa, Sensitiva, Tapavergüenza, Vergüenza ; Cochiz-xíhuitl, Pinahuihuixtle, Pinahuitz ; Muts'il xiw, Múuts'il xiiw, Xmumuts, Xmutz (Español) (Náhuatl) ; Choben ; Maba ujts ; Ixtle, Pinahuixtle, Quececupatli, Quecupatzi	Extract leaves	ND	ND	ND	ND	antidepressan agent	Depression	https://doi.org/10.1016/S0944-7113(99)80052-X	ND	swim test and the DRL-72 test	in vivo	ND
Fabaceae	Mimosa	pudica	no	yes	Doncella, Dormilona, Dormilón, Pega ropa, Sensitiva, Tapavergüenza, Vergüenza ; Cochiz-xíhuitl, Pinahuihuixtle, Pinahuitz ; Muts'il xiw, Múuts'il xiiw, Xmumuts, Xmutz (Español) (Náhuatl) ; Choben ; Maba ujts ; Ixtle, Pinahuixtle, Quececupatli, Quecupatzi	Extract leaves	ND	ND	ND	ND	Anti-anxiety agent	ND	doi: 10.1016/S0944-7113(99)80052-X	ND	anxiety model	in vivo	ND
Fabaceae	Mimosa	pudica	no	yes	Doncella, Dormilona, Dormilón, Pega ropa, Sensitiva, Tapavergüenza, Vergüenza ; Cochiz-xíhuitl, Pinahuihuixtle, Pinahuitz ; Muts'il xiw, Múuts'il xiiw, Xmumuts, Xmutz (Español) (Náhuatl) ; Choben ; Maba ujts ; Ixtle, Pinahuixtle, Quececupatli, Quecupatzi	Extract leaves	ND	ND	ND	ND	anti-anxiety agent	ND	NA	ND	anxiety model	in vivo	ND
Fabaceae	Mimosa	pudica	no	yes	Doncella, Dormilona, Dormilón, Pega ropa, Sensitiva, Tapavergüenza, Vergüenza ; Cochiz-xíhuitl, Pinahuihuixtle, Pinahuitz ; Muts'il xiw, Múuts'il xiiw, Xmumuts, Xmutz (Español) (Náhuatl) ; Choben ; Maba ujts ; Ixtle, Pinahuixtle, Quececupatli, Quecupatzi	Extract leaves	ND	ND	ND	ND	wound healing agent	ND	Kokane, Dnyaneshwar D., et al. "Evaluation of wound healing activity of root of Mimosa pudica." Journal of ethnopharmacology 124.2 (2009): 311-315.	ND	Incision wound model	in vivo	ND
Fabaceae	Mimosa	pudica	no	yes	Doncella, Dormilona, Dormilón, Pega ropa, Sensitiva, Tapavergüenza, Vergüenza ; Cochiz-xíhuitl, Pinahuihuixtle, Pinahuitz ; Muts'il xiw, Múuts'il xiiw, Xmumuts, Xmutz (Español) (Náhuatl) ; Choben ; Maba ujts ; Ixtle, Pinahuixtle, Quececupatli, Quecupatzi	Extract leaves	ND	ND	ND	ND	antiviral	Mumps	https://doi.org/10.1007/s13337-013-0143-2	ND	Vero cells	in vitro	ND
Fabaceae	Mimosa	pudica	no	yes	Doncella, Dormilona, Dormilón, Pega ropa, Sensitiva, Tapavergüenza, Vergüenza ; Cochiz-xíhuitl, Pinahuihuixtle, Pinahuitz ; Muts'il xiw, Múuts'il xiiw, Xmumuts, Xmutz (Español) (Náhuatl) ; Choben ; Maba ujts ; Ixtle, Pinahuixtle, Quececupatli, Quecupatzi	Extract leaves	ND	ND	ND	ND	antivenom	ND	Sia, F. Y., et al. "Efficacy of tannins from Mimosa pudica and tannic acid in neutralizing cobra (Naja kaouthia) venom." Journal of Venomous Animals and Toxins including Tropical Diseases 17 (2011): 42-48.	ND	ICR mice	in vivo	ND
Fabaceae	Mimosa	pudica	no	yes	Doncella, Dormilona, Dormilón, Pega ropa, Sensitiva, Tapavergüenza, Vergüenza ; Cochiz-xíhuitl, Pinahuihuixtle, Pinahuitz ; Muts'il xiw, Múuts'il xiiw, Xmumuts, Xmutz (Español) (Náhuatl) ; Choben ; Maba ujts ; Ixtle, Pinahuixtle, Quececupatli, Quecupatzi	Extract leaves	ND	ND	ND	ND	antivenom	ND	Sia, F. Y., et al. "Efficacy of tannins from Mimosa pudica and tannic acid in neutralizing cobra (Naja kaouthia) venom." Journal of Venomous Animals and Toxins including Tropical Diseases 17 (2011): 42-48.	ND	Mouse serum	in vitro	ND
Fabaceae	Mimosa	tenuiflora	no	yes	Cola de iguana, Espino ; Tzelepat ; Tepescahuite, Tepescohuite	bark, leaves, branches	ND	yes	ND	ND	ND	ND	doi :10.1371/journal.pone.0150839	5,4’-dihydroxy-7-methoxyflavanone	Theorical model	In vitro	Regulates Neutrophil migration by interfering with adhesion molecules such as ICAM
Fabaceae	Mimosa	tenuiflora	no	yes	Cola de iguana, Espino ; Tzelepat ; Tepescahuite, Tepescohuite	bark, leaves, branches	ND	yes	ND	ND	ND	ND	doi :10.1371/journal.pone.0150840	5,4’-dihydroxy-7-methoxyflavone	Theorical model	In vitro	Regulates Neutrophil migration by interfering with adhesion molecules such as ICAM
Fabaceae	Mimosa	tenuiflora	no	yes	Cola de iguana, Espino ; Tzelepat ; Tepescahuite, Tepescohuite	bark, leaves, branches	ND	yes	ND	ND	ND	ND	doi :10.1371/journal.pone.0150841	5,6,4’-trihydroxy-7-methoxyflavone	Theorical model	In vitro	Regulates Neutrophil migration by interfering with adhesion molecules such as ICAM
Fabaceae	Mimosa	tenuiflora	no	yes	Cola de iguana, Espino ; Tzelepat ; Tepescahuite, Tepescohuite	bark, leaves, branches	ND	yes	ND	ND	ND	ND	doi :10.1371/journal.pone.0150842	5,4’-di-hydroxy-7,8-dimethoxyflavone	Theorical model	In vitro	Regulates Neutrophil migration by interfering with adhesion molecules such as ICAM
Fabaceae	Mimosa	tenuiflora	no	yes	Cola de iguana, Espino ; Tzelepat ; Tepescahuite, Tepescohuite	bark, leaves, branches	ND	yes	ND	ND	ND	ND	doi :10.1371/journal.pone.0150843	5,7,4’-trihydroxy-3-methoxyflavone	Theorical model	In vitro	Regulates Neutrophil migration by interfering with adhesion molecules such as ICAM
Fabaceae	Mimosa	tenuiflora	no	yes	Cola de iguana, Espino ; Tzelepat ; Tepescahuite, Tepescohuite	bark, leaves, branches	ND	yes	ND	ND	ND	ND	doi :10.1371/journal.pone.0150844	5,7,4’-trihydroxy-6-methoxyflavonol	Theorical model	In vitro	Regulates Neutrophil migration by interfering with adhesion molecules such as ICAM
Fabaceae	Mimosa	tenuiflora	no	yes	Cola de iguana, Espino ; Tzelepat ; Tepescahuite, Tepescohuite	bark, leaves, branches	ND	yes	ND	ND	ND	ND	doi :10.1371/journal.pone.0150845	5,6-dihydroxy-7,4’-dimethoxyflavonol	Theorical model	In vitro	Regulates Neutrophil migration by interfering with adhesion molecules such as ICAM
Fabaceae	Mimosa	tenuiflora	no	yes	Cola de iguana, Espino ; Tzelepat ; Tepescahuite, Tepescohuite	bark, leaves, branches	ND	yes	ND	ND	ND	ND	doi :10.1371/journal.pone.0150846	5-hydroxy-7,8,4’-trimethoxyflavonol	Theorical model	In vitro	Regulates Neutrophil migration by interfering with adhesion molecules such as ICAM
Fabaceae	Prosopis	juliflora	yes	yes	Algarrobo, huizache mexicano, pechita	Plant extract	ND	ND	ND	ND	Antibiotic, antiespasmodic	ND	:: Términos - APMTM :: (unam.mx)	ND	ND	ND	ND
Fabaceae	Prosopis	juliflora	yes	yes	Algarrobo, huizache mexicano, pechita	Plant extract	yes	ND	ND	yes	ND	ND	doi: 10.1016/j.carbpol.2020.115854	Daidzin	Theorical model	In vitro	ND
Fabaceae	Prosopis	juliflora	yes	yes	Algarrobo, huizache mexicano, pechita	Plant extract	yes	ND	ND	yes	ND	ND	doi: 10.1016/j.carbpol.2020.115855	Genistein	Theorical model	In vitro	ND
Fabaceae	Prosopis	juliflora	yes	yes	Algarrobo, huizache mexicano, pechita	Plant extract	yes	ND	ND	yes	ND	ND	doi: 10.1016/j.carbpol.2020.115856	295-o-hexoside	Theorical model	In vitro	ND
Fabaceae	Prosopis	juliflora	yes	yes	Algarrobo, huizache mexicano, pechita	Plant extract	yes	ND	ND	yes	ND	ND	doi: 10.1016/j.carbpol.2020.115857	Homoorietin	Theorical model	In vitro	ND
Fabaceae	Prosopis	juliflora	yes	yes	Algarrobo, huizache mexicano, pechita	Plant extract	yes	ND	ND	yes	ND	ND	doi: 10.1016/j.carbpol.2020.115858	Orietin	Theorical model	In vitro	ND
Fabaceae	Prosopis	juliflora	yes	yes	Algarrobo, huizache mexicano, pechita	Plant extract	yes	ND	ND	yes	ND	ND	doi: 10.1016/j.carbpol.2020.115859	Miricetin	Theorical model	In vitro	ND
Fabaceae	Prosopis	juliflora	yes	yes	Algarrobo, huizache mexicano, pechita	Plant extract	yes	ND	ND	yes	ND	ND	doi: 10.1016/j.carbpol.2020.115860	Scaposin	Theorical model	In vitro	ND
Fabaceae	Prosopis	juliflora	yes	yes	Algarrobo, huizache mexicano, pechita	Plant extract	yes	ND	ND	yes	ND	ND	doi: 10.1016/j.carbpol.2020.115861	Iridin	Theorical model	In vitro	ND
Fabaceae	Prosopis	juliflora	yes	yes	Algarrobo, huizache mexicano, pechita	Plant extract	yes	ND	ND	yes	ND	ND	doi: 10.1016/j.carbpol.2020.115862	Catechin gallate	Theorical model	In vitro	ND
Fabaceae	Prosopis	juliflora	yes	yes	Algarrobo, huizache mexicano, pechita	Plant extract	yes	ND	ND	yes	ND	ND	doi: 10.1016/j.carbpol.2020.115863	Epigallocatechin	Theorical model	In vitro	ND
Fabaceae	Prosopis	juliflora	yes	yes	Algarrobo, huizache mexicano, pechita	Plant extract	yes	ND	ND	yes	ND	ND	doi: 10.1016/j.carbpol.2020.115864	Glucuronic acid	Theorical model	In vitro	ND
Fabaceae	Prosopis	juliflora	yes	yes	Algarrobo, huizache mexicano, pechita	Plant extract	yes	ND	ND	yes	ND	ND	doi: 10.1016/j.carbpol.2020.115865	Trehalose	Theorical model	In vitro	ND
Fabaceae	Prosopis	juliflora	yes	yes	Algarrobo, huizache mexicano, pechita	Plant extract	yes	ND	ND	yes	ND	ND	doi: 10.1016/j.carbpol.2020.115866	Xantophyll	Theorical model	In vitro	ND
Fabaceae	Prosopis	glandulosa	no	no	Mezquite, Mezquite colorado, Mezquite dulce .	Plant extract	ND	yes	ND	ND	ND	Contusion injury	doi: 10.3390/nu7020815	ND	Wistar rat with induced muscle contusion	In vivo	ND
Fabaceae	Prosopis	glandulosa	no	no	Mezquite, Mezquite colorado, Mezquite dulce .	leaves extract	ND	yes	ND	ND	ND	ND	doi: 10.3109/1547691X.2015.1044054	Symconoside A	RAW264.7 and THP-1 cells	In vitro	Modulates cytokine secretion by RAW264.7 and THP-1 cells
Fabaceae	Prosopis	glandulosa	no	no	Mezquite, Mezquite colorado, Mezquite dulce .	leaves extract	ND	yes	ND	ND	ND	ND	doi: 10.3109/1547691X.2015.1044055	Symconoside B	RAW264.7 and THP-1 cells	In vitro	Modulates cytokine secretion by RAW264.7 and THP-1 cells
Fabaceae	Prosopis	glandulosa	no	no	Mezquite, Mezquite colorado, Mezquite dulce .	leaves extract	ND	yes	ND	ND	ND	ND	doi: 10.3109/1547691X.2015.1044056	Gallic acid	RAW264.7 and THP-1 cells	In vitro	Modulates cytokine secretion by RAW264.7 and THP-1 cells
Fabaceae	Prosopis	glandulosa	no	no	Mezquite, Mezquite colorado, Mezquite dulce .	leaves extract	ND	yes	ND	ND	ND	ND	doi: 10.3109/1547691X.2015.1044057	Quercetin	RAW264.7 and THP-1 cells	In vitro	Modulates cytokine secretion by RAW264.7 and THP-1 cells
Fabaceae	Prosopis	glandulosa	no	no	Mezquite, Mezquite colorado, Mezquite dulce .	leaves extract	ND	yes	ND	ND	ND	ND	doi: 10.3109/1547691X.2015.1044058	Apigenin	RAW264.7 and THP-1 cells	In vitro	Modulates cytokine secretion by RAW264.7 and THP-1 cells
Fabaceae	Prosopis	glandulosa	no	no	Mezquite, Mezquite colorado, Mezquite dulce .	leaves extract	ND	yes	ND	ND	ND	ND	doi: 10.3109/1547691X.2015.1044059	Coumaric acid	RAW264.7 and THP-1 cells	In vitro	Modulates cytokine secretion by RAW264.7 and THP-1 cells
Fabaceae	Prosopis	glandulosa	no	no	Mezquite, Mezquite colorado, Mezquite dulce .	leaves extract	ND	yes	ND	ND	ND	ND	doi: 10.3109/1547691X.2015.1044060	Luteolin	RAW264.7 and THP-1 cells	In vitro	Modulates cytokine secretion by RAW264.7 and THP-1 cells
Fabaceae	Prosopis	glandulosa	no	no	Mezquite, Mezquite colorado, Mezquite dulce .	leaves extract	ND	yes	ND	ND	ND	ND	doi: 10.3109/1547691X.2015.1044061	Catechin	RAW264.7 and THP-1 cells	In vitro	Modulates cytokine secretion by RAW264.7 and THP-1 cells
Fabaceae	Prosopis	glandulosa	no	no	Mezquite, Mezquite colorado, Mezquite dulce .	leaves extract	ND	yes	ND	ND	ND	ND	doi: 10.3109/1547691X.2015.1044062	Epicatechin gallate	RAW264.7 and THP-1 cells	In vitro	Modulates cytokine secretion by RAW264.7 and THP-1 cells
Fabaceae	Desmanthus	virgatus	no	no	ND	ND	ND	ND	ND	ND	ND	ND	ND	ND	ND	ND	ND
Fabaceae	Leucaena	diversifolia	no	no	ND	ND	ND	ND	ND	ND	ND	ND	ND	ND	ND	ND	ND
Fabaceae	Leucaena	esculenta	yes	no	Flor de guaje, Guaje, Guaje blanco, Guaje colorado, Guaje de castilla, Guaje rojo, Guajillo, Huaje ; Hoaxin, Huaxi, Hueyoaxin, Oaxin, Oaxin chichiltic, Uaxin ; Guachín ; (Español) (Náhuatl) (Maya) Yaga-laa ; Ndwa-cua ; Al-pai-ue, Pa-la ; Guaje miahuateco, Huaje rojo, Huashi, (Zapoteco) (Mixteco) (Chontal) Huaxind . (ND)	ND	ND	ND	ND	ND	ND	ND	ND	ND	ND	ND	ND
Fabaceae	Leucaena	leucocephala	no	no	Almendra de guaje, Barba de chivo, Cola de zorro, Guachin, Guaje, Guaje blanco, Guaje colorado, Guaje de castilla, Guajillo, Huaje, Nacaste, Tepeguaje, Tumbapelo ; Huaxi, Uaxin (Español) ; Guachín, Huatsin, Huaxe, Uaxim, Waaxiim, Waaxim, Xaxim ; Kiulilac, Lakak ; (Náhuatl) (Maya) (Totonaco) Pacapaca ; Lalax ; Atenhuaxin, Casi, Chajal, Chajlib, Chashi, Chjlib, Guacis, Guash, Huachi, (Zoque) (Tepeh…	leaves extract	ND	ND	ND	ND	α-amylase inhibitor	diabetes mellitus	doi: 10.1021/acsomega.1c02350	oleic acid ((Z)-octadec-9-enoic acid)	3,5-dinitrosalicylic acid (DNSA) method	In silico and in vitro	α-amylase inhibitor
Fabaceae	Leucaena	leucocephala	no	no	Almendra de guaje, Barba de chivo, Cola de zorro, Guachin, Guaje, Guaje blanco, Guaje colorado, Guaje de castilla, Guajillo, Huaje, Nacaste, Tepeguaje, Tumbapelo ; Huaxi, Uaxin (Español) ; Guachín, Huatsin, Huaxe, Uaxim, Waaxiim, Waaxim, Xaxim ; Kiulilac, Lakak ; (Náhuatl) (Maya) (Totonaco) Pacapaca ; Lalax ; Atenhuaxin, Casi, Chajal, Chajlib, Chashi, Chjlib, Guacis, Guash, Huachi, (Zoque) (Tepeh…	leaves extract	ND	ND	ND	ND	α-amylase inhibitor	diabetes mellitus	doi: 10.1021/acsomega.1c02350	hexadecenoic acid	3,5-dinitrosalicylic acid (DNSA) method	In silico and in vitro	α-amylase inhibitor
Fabaceae	Leucaena	leucocephala	no	no	Almendra de guaje, Barba de chivo, Cola de zorro, Guachin, Guaje, Guaje blanco, Guaje colorado, Guaje de castilla, Guajillo, Huaje, Nacaste, Tepeguaje, Tumbapelo ; Huaxi, Uaxin (Español) ; Guachín, Huatsin, Huaxe, Uaxim, Waaxiim, Waaxim, Xaxim ; Kiulilac, Lakak ; (Náhuatl) (Maya) (Totonaco) Pacapaca ; Lalax ; Atenhuaxin, Casi, Chajal, Chajlib, Chashi, Chjlib, Guacis, Guash, Huachi, (Zoque) (Tepeh…	leaves extract	ND	ND	ND	ND	ND	helminthiasis	doi: 10.3390/molecules27061875	ND	Viability assay	In vitro	EGL-19 calcium channel
Fabaceae	Leucaena	leucocephala	no	no	Almendra de guaje, Barba de chivo, Cola de zorro, Guachin, Guaje, Guaje blanco, Guaje colorado, Guaje de castilla, Guajillo, Huaje, Nacaste, Tepeguaje, Tumbapelo ; Huaxi, Uaxin (Español) ; Guachín, Huatsin, Huaxe, Uaxim, Waaxiim, Waaxim, Xaxim ; Kiulilac, Lakak ; (Náhuatl) (Maya) (Totonaco) Pacapaca ; Lalax ; Atenhuaxin, Casi, Chajal, Chajlib, Chashi, Chjlib, Guacis, Guash, Huachi, (Zoque) (Tepeh…	aqueous fruit extract	ND	ND	ND	ND	ND	diabetes mellitus	doi: 10.1155/2014/737263	ND	adipogenesis and glucose uptake into adipocytes isolated from rat	In vitro	upregulation of GLUT4 and HSL
Fabaceae	Leucaena	leucocephala	no	no	Almendra de guaje, Barba de chivo, Cola de zorro, Guachin, Guaje, Guaje blanco, Guaje colorado, Guaje de castilla, Guajillo, Huaje, Nacaste, Tepeguaje, Tumbapelo ; Huaxi, Uaxin (Español) ; Guachín, Huatsin, Huaxe, Uaxim, Waaxiim, Waaxim, Xaxim ; Kiulilac, Lakak ; (Náhuatl) (Maya) (Totonaco) Pacapaca ; Lalax ; Atenhuaxin, Casi, Chajal, Chajlib, Chashi, Chjlib, Guacis, Guash, Huachi, (Zoque) (Tepeh…	aqueous fruit extract	ND	ND	ND	ND	ND	diabetes mellitus	doi: 10.1155/2014/737263	ND	adipogenesis and glucose uptake into adipocytes isolated from rat	In vitro	downregulation of AKT, PI3KA, and Srebp1
Fabaceae	Leucaena	leucocephala	no	no	Almendra de guaje, Barba de chivo, Cola de zorro, Guachin, Guaje, Guaje blanco, Guaje colorado, Guaje de castilla, Guajillo, Huaje, Nacaste, Tepeguaje, Tumbapelo ; Huaxi, Uaxin (Español) ; Guachín, Huatsin, Huaxe, Uaxim, Waaxiim, Waaxim, Xaxim ; Kiulilac, Lakak ; (Náhuatl) (Maya) (Totonaco) Pacapaca ; Lalax ; Atenhuaxin, Casi, Chajal, Chajlib, Chashi, Chjlib, Guacis, Guash, Huachi, (Zoque) (Tepeh…	aqueous fruit extract	ND	ND	ND	ND	Nematocidal agent	Infection by Haemonchus spp., Trichostrongylus spp. and Cooperia spp	doi: 10.3390/pathogens9120986	gallic acid	Viability assay	In vitro	ND
Fabaceae	Leucaena	leucocephala	no	no	Almendra de guaje, Barba de chivo, Cola de zorro, Guachin, Guaje, Guaje blanco, Guaje colorado, Guaje de castilla, Guajillo, Huaje, Nacaste, Tepeguaje, Tumbapelo ; Huaxi, Uaxin (Español) ; Guachín, Huatsin, Huaxe, Uaxim, Waaxiim, Waaxim, Xaxim ; Kiulilac, Lakak ; (Náhuatl) (Maya) (Totonaco) Pacapaca ; Lalax ; Atenhuaxin, Casi, Chajal, Chajlib, Chashi, Chjlib, Guacis, Guash, Huachi, (Zoque) (Tepeh…	aqueous fruit extract	ND	ND	ND	ND	Nematocidal agent	Infection by Haemonchus spp., Trichostrongylus spp. and Cooperia spp	doi: 10.3390/pathogens9120987	naringin	Viability assay	In vitro	ND
Fabaceae	Leucaena	leucocephala	no	no	Almendra de guaje, Barba de chivo, Cola de zorro, Guachin, Guaje, Guaje blanco, Guaje colorado, Guaje de castilla, Guajillo, Huaje, Nacaste, Tepeguaje, Tumbapelo ; Huaxi, Uaxin (Español) ; Guachín, Huatsin, Huaxe, Uaxim, Waaxiim, Waaxim, Xaxim ; Kiulilac, Lakak ; (Náhuatl) (Maya) (Totonaco) Pacapaca ; Lalax ; Atenhuaxin, Casi, Chajal, Chajlib, Chashi, Chjlib, Guacis, Guash, Huachi, (Zoque) (Tepeh…	leaves extract	ND	ND	ND	ND	Nematocidal agent	Infection by Hymenolepis nana	doi: 10.3390/vetsci9070368	132-hydroxy-(132-S)-pheophytin	male BALB/c mice	In vivo	ND
Fabaceae	Acacia	Cochliacantha	no	no	Chicharillo, Cubata, Cucharillo, Cucharita, Cucharitas, Cucharito, Cucharo, Culantrillo, Ejote, Encinilla, Espino, Espino blanco, Guinolo, Huinolo, Huizache, Palo de cucharitas, Quebracho, Quiebrach	ND	ND	ND	ND	ND	ND	ND	NA	NA	NA	NA	ND
Fabaceae	Acacia	Farnesiana	yes	no	Acacia, Aroma, Aromática, Cascalote, Cornezuelo, Corteza curtidora, Espinillo, Espino, Espino blanco, Espuela de gallo, Flor de niño, Huizache, Huizache blanco, Huizachillo, Injerto de huizache, Motitas, Pedo de burro	pods extracts	yes	yes	no	no	Antibacterial, antioxidant and anthelmintic	Antibacterial, antioxidant and anthelmintic	doi: 10.1186/s12906-015-0959-y	gallic acid	kidney cells	in vitro and in vivo assays	The protective response against radical 3-ethylbenzthiazoline-6-sulphonic acid, 1,1-diphenyl-2-picrylhydrazyl
Fabaceae	Acacia	Farnesiana	yes	no	Acacia, Aroma, Aromática, Cascalote, Cornezuelo, Corteza curtidora, Espinillo, Espino, Espino blanco, Espuela de gallo, Flor de niño, Huizache, Huizache blanco, Huizachillo, Injerto de huizache, Motitas, Pedo de burro	pods extracts	yes	yes	no	no	Antibacterial, antioxidant and anthelmintic	Antibacterial, antioxidant and anthelmintic	doi: 10.1186/s12906-015-0959-y	methyl gallate	kidney cells	in vitro and in vivo assays	The protective response against radical 3-ethylbenzthiazoline-6-sulphonic acid, 1,1-diphenyl-2-picrylhydrazyl
Fabaceae	Acacia	Farnesiana	yes	no	Acacia, Aroma, Aromática, Cascalote, Cornezuelo, Corteza curtidora, Espinillo, Espino, Espino blanco, Espuela de gallo, Flor de niño, Huizache, Huizache blanco, Huizachillo, Injerto de huizache, Motitas, Pedo de burro	pods extracts	yes	yes	no	no	Antibacterial, antioxidant and anthelmintic	Antibacterial, antioxidant and anthelmintic	doi: 10.1186/s12906-015-0959-y	myricetin	kidney cells	in vitro and in vivo assays	The protective response against radical 3-ethylbenzthiazoline-6-sulphonic acid, 1,1-diphenyl-2-picrylhydrazyl
Fabaceae	Acacia	Farnesiana	yes	no	Acacia, Aroma, Aromática, Cascalote, Cornezuelo, Corteza curtidora, Espinillo, Espino, Espino blanco, Espuela de gallo, Flor de niño, Huizache, Huizache blanco, Huizachillo, Injerto de huizache, Motitas, Pedo de burro	pods extracts	yes	yes	no	no	Antibacterial, antioxidant and anthelmintic	Antibacterial, antioxidant and anthelmintic	doi: 10.1186/s12906-015-0959-y	naringenin	kidney cells	in vitro and in vivo assays	The protective response against radical 3-ethylbenzthiazoline-6-sulphonic acid, 1,1-diphenyl-2-picrylhydrazyl
Fabaceae	Acacia	Farnesiana	yes	no	Acacia, Aroma, Aromática, Cascalote, Cornezuelo, Corteza curtidora, Espinillo, Espino, Espino blanco, Espuela de gallo, Flor de niño, Huizache, Huizache blanco, Huizachillo, Injerto de huizache, Motitas, Pedo de burro	pods extracts	yes	yes	no	no	Antibacterial, antioxidant and anthelmintic	Antibacterial, antioxidant and anthelmintic	doi: 10.1186/s12906-015-0959-y	quercetin	kidney cells	in vitro and in vivo assays	The protective response against radical 3-ethylbenzthiazoline-6-sulphonic acid, 1,1-diphenyl-2-picrylhydrazyl
Fabaceae	Acacia	Farnesiana	yes	no	Acacia, Aroma, Aromática, Cascalote, Cornezuelo, Corteza curtidora, Espinillo, Espino, Espino blanco, Espuela de gallo, Flor de niño, Huizache, Huizache blanco, Huizachillo, Injerto de huizache, Motitas, Pedo de burro		yes	yes	no	no	Antibacterial, antioxidant and anthelmintic	Bronchodilator, anti-inflammatory, snake bite venom, antidiarrhoeal, antimicrobial		betulinic acid	human cancer lines	in vitro and in vivo assays	inhibition of superoxide anion and elastase release by neutrophils
Fabaceae	Acacia	Farnesiana	yes	no	Acacia, Aroma, Aromática, Cascalote, Cornezuelo, Corteza curtidora, Espinillo, Espino, Espino blanco, Espuela de gallo, Flor de niño, Huizache, Huizache blanco, Huizachillo, Injerto de huizache, Motitas, Pedo de burro	roots extract	yes	yes	no	no	Antibacterial, antioxidant and anthelmintic	anti-inflammatory	DOI: 10.1055/s-0028-1112201	diosmetin	human cancer lines	in vitro and in vivo assays	inhibition of superoxide anion and elastase release by neutrophils
Fabaceae	Acacia	Farnesiana	yes	no	Acacia, Aroma, Aromática, Cascalote, Cornezuelo, Corteza curtidora, Espinillo, Espino, Espino blanco, Espuela de gallo, Flor de niño, Huizache, Huizache blanco, Huizachillo, Injerto de huizache, Motitas, Pedo de burro	roots extract	yes	yes	no	no	Antibacterial, antioxidant and anthelmintic	anti-inflammatory	DOI: 10.1055/s-0028-1112202	luteolin	human cancer lines	in vitro and in vivo assays	inhibition of superoxide anion and elastase release by neutrophils
Fabaceae	Acacia	Farnesiana	yes	no	Acacia, Aroma, Aromática, Cascalote, Cornezuelo, Corteza curtidora, Espinillo, Espino, Espino blanco, Espuela de gallo, Flor de niño, Huizache, Huizache blanco, Huizachillo, Injerto de huizache, Motitas, Pedo de burro	Seeds crude saline extract	yes	yes	no	no	Antibacterial, antioxidant and anthelmintic	anti-inflammatory and analgesic	DOI:10.1590/1983-084X/15_018	globulina	Peritonitis model	in vivo	AFAL probably has the capacity to interfere in the inflammatory process through the reduction of IL-8 and simultaneously exert its activity of binding to carbohydrates
Fabaceae	Acacia	Farnesiana	yes	no	Acacia, Aroma, Aromática, Cascalote, Cornezuelo, Corteza curtidora, Espinillo, Espino, Espino blanco, Espuela de gallo, Flor de niño, Huizache, Huizache blanco, Huizachillo, Injerto de huizache, Motitas, Pedo de burro	chloroformic, hexanic, ketonic, methanolic, methanolic:aqueous and aqueous extracts	yes	yes	no	no	Antibacterial, antioxidant and anthelmintic		DOI: 10.3390/molecules23092386	methyl gallate	ULPS-ESI-Q-oa/TOF-MS	in vitro	inhibitory activity of cyclooxygenase (COX) ,
Fabaceae	Acacia	Farnesiana	yes	no	Acacia, Aroma, Aromática, Cascalote, Cornezuelo, Corteza curtidora, Espinillo, Espino, Espino blanco, Espuela de gallo, Flor de niño, Huizache, Huizache blanco, Huizachillo, Injerto de huizache, Motitas, Pedo de burro	chloroformic, hexanic, ketonic, methanolic, methanolic:aqueous and aqueous extracts	yes	yes	no	no	Antibacterial, antioxidant and anthelmintic	Antioxidant Activity and Anti-Inflammatory	DOI: 10.3390/molecules23092386	gallic acid,	ULPS-ESI-Q-oa/TOF-MS	in vitro	inhibitory activity of cyclooxygenase (COX) ,
Fabaceae	Acacia	Farnesiana	yes	no	Acacia, Aroma, Aromática, Cascalote, Cornezuelo, Corteza curtidora, Espinillo, Espino, Espino blanco, Espuela de gallo, Flor de niño, Huizache, Huizache blanco, Huizachillo, Injerto de huizache, Motitas, Pedo de burro	chloroformic, hexanic, ketonic, methanolic, methanolic:aqueous and aqueous extracts	yes	yes	no	no	Antibacterial, antioxidant and anthelmintic	Antioxidant Activity and Anti-Inflammatory	DOI: 10.3390/molecules23092386	galloyl glucose isomer 1	ULPS-ESI-Q-oa/TOF-MS	in vitro	inhibitory activity of cyclooxygenase (COX) ,
Fabaceae	Acacia	Farnesiana	yes	no	Acacia, Aroma, Aromática, Cascalote, Cornezuelo, Corteza curtidora, Espinillo, Espino, Espino blanco, Espuela de gallo, Flor de niño, Huizache, Huizache blanco, Huizachillo, Injerto de huizache, Motitas, Pedo de burro	chloroformic, hexanic, ketonic, methanolic, methanolic:aqueous and aqueous extracts	yes	yes	no	no	Antibacterial, antioxidant and anthelmintic	Antioxidant Activity and Anti-Inflammatory	DOI: 10.3390/molecules23092386	galloyl glucose isomer 2	ULPS-ESI-Q-oa/TOF-MS	in vitro	inhibitory activity of cyclooxygenase (COX) ,
Fabaceae	Acacia	Farnesiana	yes	no	Acacia, Aroma, Aromática, Cascalote, Cornezuelo, Corteza curtidora, Espinillo, Espino, Espino blanco, Espuela de gallo, Flor de niño, Huizache, Huizache blanco, Huizachillo, Injerto de huizache, Motitas, Pedo de burro	chloroformic, hexanic, ketonic, methanolic, methanolic:aqueous and aqueous extracts	yes	yes	no	no	Antibacterial, antioxidant and anthelmintic	Antioxidant Activity and Anti-Inflammatory	DOI: 10.3390/molecules23092386	digalloyl glucose isomer 1	ULPS-ESI-Q-oa/TOF-MS	in vitro	inhibitory activity of cyclooxygenase (COX) ,
Fabaceae	Acacia	Farnesiana	yes	no	Acacia, Aroma, Aromática, Cascalote, Cornezuelo, Corteza curtidora, Espinillo, Espino, Espino blanco, Espuela de gallo, Flor de niño, Huizache, Huizache blanco, Huizachillo, Injerto de huizache, Motitas, Pedo de burro	chloroformic, hexanic, ketonic, methanolic, methanolic:aqueous and aqueous extracts	yes	yes	no	no	Antibacterial, antioxidant and anthelmintic	Antioxidant Activity and Anti-Inflammatory	DOI: 10.3390/molecules23092386	digalloyl glucose isomer 2	ULPS-ESI-Q-oa/TOF-MS	in vitro	inhibitory activity of cyclooxygenase (COX) ,
Fabaceae	Acacia	Farnesiana	yes	no	Acacia, Aroma, Aromática, Cascalote, Cornezuelo, Corteza curtidora, Espinillo, Espino, Espino blanco, Espuela de gallo, Flor de niño, Huizache, Huizache blanco, Huizachillo, Injerto de huizache, Motitas, Pedo de burro	chloroformic, hexanic, ketonic, methanolic, methanolic:aqueous and aqueous extracts	yes	yes	no	no	Antibacterial, antioxidant and anthelmintic	Antioxidant Activity and Anti-Inflammatory	DOI: 10.3390/molecules23092386	digalloyl glucose isomer 3	ULPS-ESI-Q-oa/TOF-MS	in vitro	inhibitory activity of cyclooxygenase (COX) ,
Fabaceae	Acacia	Farnesiana	yes	no	Acacia, Aroma, Aromática, Cascalote, Cornezuelo, Corteza curtidora, Espinillo, Espino, Espino blanco, Espuela de gallo, Flor de niño, Huizache, Huizache blanco, Huizachillo, Injerto de huizache, Motitas, Pedo de burro	chloroformic, hexanic, ketonic, methanolic, methanolic:aqueous and aqueous extracts	yes	yes	no	no	Antibacterial, antioxidant and anthelmintic	Antioxidant Activity and Anti-Inflammatory	DOI: 10.3390/molecules23092386	digalloyl glucose isomer 4	ULPS-ESI-Q-oa/TOF-MS	in vitro	inhibitory activity of cyclooxygenase (COX) ,
Fabaceae	Acacia	Farnesiana	yes	no	Acacia, Aroma, Aromática, Cascalote, Cornezuelo, Corteza curtidora, Espinillo, Espino, Espino blanco, Espuela de gallo, Flor de niño, Huizache, Huizache blanco, Huizachillo, Injerto de huizache, Motitas, Pedo de burro	chloroformic, hexanic, ketonic, methanolic, methanolic:aqueous and aqueous extracts	yes	yes	no	no	Antibacterial, antioxidant and anthelmintic	Antioxidant Activity and Anti-Inflammatory	DOI: 10.3390/molecules23092386	hydroxytyrosol acetate	ULPS-ESI-Q-oa/TOF-MS	in vitro	inhibitory activity of cyclooxygenase (COX) ,
Fabaceae	Acacia	Farnesiana	yes	no	Acacia, Aroma, Aromática, Cascalote, Cornezuelo, Corteza curtidora, Espinillo, Espino, Espino blanco, Espuela de gallo, Flor de niño, Huizache, Huizache blanco, Huizachillo, Injerto de huizache, Motitas, Pedo de burro	chloroformic, hexanic, ketonic, methanolic, methanolic:aqueous and aqueous extracts	yes	yes	no	no	Antibacterial, antioxidant and anthelmintic	Antioxidant Activity and Anti-Inflammatory	DOI: 10.3390/molecules23092386	quinic acid	ULPS-ESI-Q-oa/TOF-MS	in vitro	inhibitory activity of cyclooxygenase (COX) ,
Fabaceae	Acacia	Farnesiana	yes	no	Acacia, Aroma, Aromática, Cascalote, Cornezuelo, Corteza curtidora, Espinillo, Espino, Espino blanco, Espuela de gallo, Flor de niño, Huizache, Huizache blanco, Huizachillo, Injerto de huizache, Motitas, Pedo de burro	chloroformic, hexanic, ketonic, methanolic, methanolic:aqueous and aqueous extracts	yes	yes	ND	ND	Antibacterial, antioxidant and anthelmintic	Antioxidant Activity and Anti-Inflammatory	DOI: 10.3390/molecules23092386	caffeoylmalic acid	ULPS-ESI-Q-oa/TOF-MS	in vitro	inhibitory activity of cyclooxygenase (COX) ,
Fabaceae	Acacia	Pennatula	no	no	Acacia, Algarroba, Algarrobo, Cenizo, Cubata, Cubata blanca, Espina, Espino, Espino, blanco, Espino jiote, Espino negro, Huizache, Huizache blanco, Peineta, Quebracho, Quebrahacha, Tepame, Tepamo ; Chimay, Sak chuum ; Pe ; Huixtle, Te-pam ; Shashib ; Cajui	Crude extracts	no	yes	ND	ND	Inflammation and cancer	Antitumour	DOI: 10.1016/s0378-8741(97)00110-4	ND	cell cultures	ND	ND
Fabaceae	Acacia	Macracantha	no	no	Algarrobo, Espino, Espino blanco, Huizache ; Subin ; Binolo,	ND	ND	ND	ND	ND	Analgesic	Analgesic	NA	ND	ND	ND	ND
Fabaceae	Acacia	Amentacea	no	no	Chaparro, Chaparro prieto, Espino, Uthuthte, Gabia,	ND	ND	ND	ND	ND	ND	ND	NA	ND	ND	ND	ND
Fabaceae	Acacia	Cornigera	yes	yes	Acacia, Cachito de toro, Carnezuelo, Cola de iguana, Cornezuelo, Cornizuelo, Cuernitos, Cuerno de toro, Espino blanco, Tepame, Toritos, Árbol de cuerno, Árbol del cuerno	ND	ND	ND	ND	ND	anti-inflammatory, analgesic and antidiarrheal	ND	DOI: 10.1016/j.jep.2009.02.002	ND	ND	ND	ND
Fabaceae	Acacia	Globulifera	no	no	Carnezuelo, Carnezuelo blanco, Cornezuelo, Espino ; Sak subin che', Sak, subinché, Subin, Subin che', Subinché, Subín, Zakzubinché ; Zubinché	ND	ND	ND	ND	ND	ND	ND	NA	ND	ND	ND	ND
Fabaceae	Acacia	Collinsii	no	no	Cacho de toro, Cornezuelo, Torito, Toritos, Árbol del cuerno ; K'ix, xcanan, Subin, Subin che, Subin che', Subí, Subín, Tsubin ; Lootsyash ; Cornecillo, Ishcanal, Ixcanal	ND	ND	ND	ND	ND	Toothache, boils, tumors and scabies	Children’s nycturia	DOI: 10.1515/znc-2002-9-1002	Resinone; 43043-12-5; 16-Hydroxylup-20(29)-En-3-One	NMR and MS spectral data	NA	ND
Fabaceae	Acacia	Collinsii	no	no	Cacho de toro, Cornezuelo, Torito, Toritos, Árbol del cuerno ; K'ix, xcanan, Subin, Subin che, Subin che', Subí, Subín, Tsubin ; Lootsyash ; Cornecillo, Ishcanal, Ixcanal	ND	ND	ND	ND	ND	Toothache, boils, tumors and scabies	Children’s nycturia	DOI: 10.1515/znc-2002-9-1002	Lupeol; -3a,5a,5b,8,8,11a-hexamethyl-1-prop-1-en-2-yl-	NMR and MS spectral data	NA	ND
Fabaceae	Acacia	Collinsii	no	no	Cacho de toro, Cornezuelo, Torito, Toritos, Árbol del cuerno ; K'ix, xcanan, Subin, Subin che, Subin che', Subí, Subín, Tsubin ; Lootsyash ; Cornecillo, Ishcanal, Ixcanal	ND	ND	ND	ND	ND	Toothache, boils, tumors and scabies	Children’s nycturia	DOI: 10.1515/znc-2002-9-1002	acy-clic squalene	NMR and MS spectral data	NA	ND
Fabaceae	Acacia	Gaumeri	no	no	Catzin negro ; Boox káatsim, Box kaatsim, Box káatsim, Box-katsin,	ND	ND	ND	ND	ND	Children’s nycturia	Children’s nycturia	DOI: 10.1515/znc-2002-9-1002	Lupeol; -3a,5a,5b,8,8,11a-hexamethyl-1-prop-1-en-2-yl-	NMR and MS spectral data	NA	ND
Fabaceae	Acacia	Gaumeri	no	no	Catzin negro ; Boox káatsim, Box kaatsim, Box káatsim, Box-katsin,	ND	ND	ND	ND	ND	Children’s nycturia	Children’s nycturia	DOI: 10.1515/znc-2002-9-1002	Sterols_x0001_-sitostero	NMR and MS spectral data	NA	ND
Fabaceae	Acacia	Gaumeri	no	no	Catzin negro ; Boox káatsim, Box kaatsim, Box káatsim, Box-katsin,	ND	ND	ND	ND	ND	Children’s nycturia	Children’s nycturia	DOI: 10.1515/znc-2002-9-1002	Lupenone;-3a,5a,5b,8,8,11a-hexamethyl-1-prop-1-en-2-yl-2,3,4,5,6,7,7a,10,11,11b,12,13,13a,13b-tetradecahydro-1H-cyclopenta[a]chrysen-9-one	NMR and MS spectral data	NA	ND
Fabaceae	Acacia	Gaumeri	no	no	Catzin negro ; Boox káatsim, Box kaatsim, Box káatsim, Box-katsin,	ND	ND	ND	ND	ND	Children’s nycturia	Children’s nycturia	DOI: 10.1515/znc-2002-9-1002	Stig-masta-7,22-dien-3_x0001_-ol (spinasterol)	NMR and MS spectral data	NA	ND
Fabaceae	Acacia	Gaumeri	no	no	Catzin negro ; Boox káatsim, Box kaatsim, Box káatsim, Box-katsin,	ND	ND	ND	ND	ND	Children’s nycturia	Children’s nycturia	DOI: 10.1515/znc-2002-9-1002	Stigmasta-5,22,25-trien-3_x0001_-ol (22-dehydroclerosterol)	NMR and MS spectral data	NA	ND
Fabaceae	Acacia	Gaumeri	no	no	Catzin negro ; Boox káatsim, Box kaatsim, Box káatsim, Box-katsin,	ND	ND	ND	ND	ND	Children’s nycturia	Children’s nycturia	DOI: 10.1515/znc-2002-9-1002	α-to-copherol (vitamin E)	NMR and MS spectral data	NA	ND
Fabaceae	Acacia	Gaumeri	no	no	Catzin negro ; Boox káatsim, Box kaatsim, Box káatsim, Box-katsin,	ND	ND	ND	ND	ND	Children’s nycturia	Children’s nycturia	DOI: 10.1515/znc-2002-9-1002	Carotene	NMR and MS spectral data	NA	ND
Fabaceae	Senegalia	riparia	no	no	Box káatsim, Káatsim, Léets, Tees aakil, Ya'ak kátsim (Maya)	ND	ND	ND	ND	ND	ND	ND	ND	ND	ND	ND	ND
Fabaceae	Senegalia	millefolia	no	no	NA	NA	ND	ND	ND	ND	ND	ND	ND	ND	ND	ND	ND
Fabaceae	Acaciella	angustissima	no	no	Acacia, Algodoncillo, Barba de chivo, Barbas de chivo, Cantemó, Guaje, Guajillo, Huaje, Huajillo, Jicarillo, Mezquite, Palo de pulque, Tepeguaje, Tepehuaje, Timbre, Timbrillo, Ángel ; (Español) K'antemo, Waaxim, Xa'ax, Xaax, Xaxim, Ya'ax ; Yaga-ñupi ; Charamusco, Gavia, Guajito, Guash, (Maya) (Zapoteco) Shisich, Timbe, Timbin, Xixit . (ND)	pod methanol extract (MEA)	yes	ND	ND	ND	Hypolipidemic Effect	Diabetes mellitus	doi: 10.3390/molecules23112812	ND	ND	in vivo	ND
Fabaceae	Albizia	tomentosa	no	no	Arrocillo, Espino, Espino de monte, Frijolillo, Guajillo, Guanacaste, Guanacaste blanco, Nacastillo, Palo de sangre, Palo joso, Parotillo, Tepozonte ; Juub che', Sak piich, Sak píich, (Español) Xa'ax ; Thukiim ; Guacastillo, Guanacastillo, Parantilla, Parotilla, Tepozontle . (Maya) (Huasteco) (ND)	NA	ND	ND	ND	ND	ND	ND	ND	ND	ND	ND	ND
Fabaceae	Calliandra	houstoniana	yes	yes	Barba de chivo, Barba de viejo, Barbas de chivo, Cabello de ángel, Cabellos de ángel, Cola de caballo, Cola de faisán, Cola de gallo, Hierba del burro, Palo de canela, Timbrillo	root and bark	ND	ND	ND	ND	Antipaludic	Paludism	http://www.medicinatradicionalmexicana.unam.mx/apmtm/termino.php?l=3&t=calliandra-houstonianaa	ND	NA	NA	ND
Fabaceae	Calliandra	californica	no	no	Chuparosa	ND	ND	ND	ND	ND	antimycobacterial agent	Tuberculosis	doi: 10.1055/s-2006-931587	Escobarine A	Colon cell line (HCT-15)	In vitro	ND
Fabaceae	Calliandra	californica	no	no	Chuparosa	ND	ND	ND	ND	ND	antimycobacterial agent	Tuberculosis	doi: 10.1055/s-2006-931588	Escobarine A	breast cell line (MCF-7)	In vitro	ND
Fabaceae	Calliandra	californica	no	no	Chuparosa	ND	ND	ND	ND	ND	antimycobacterial agent	Tuberculosis	doi: 10.1055/s-2006-931589	Escobarine A	leukemia (K-562 CML)	In vitro	ND
Fabaceae	Calliandra	californica	no	no	Chuparosa	ND	ND	ND	ND	ND	antimycobacterial agent	Tuberculosis	doi: 10.1055/s-2006-931590	Escobarine A	central nervous system cel line (U-251 Glio)	In vitro	ND
Fabaceae	Calliandra	californica	no	no	Chuparosa	ND	ND	ND	ND	ND	antimycobacterial agent	Tuberculosis	doi: 10.1055/s-2006-931591	Escobarine A	prostate cell line (PC-3)	In vitro	ND
Fabaceae	Calliandra	humilis	no	no	NA	NA	NA	NA	NA	NA	NA	NA	NA	NA	NA	NA	NA
Fabaceae	Pithecellobium	dulce	no	yes	Guamúchil amargo, guamuchil dulce, guamuchil hogadizo, guamuchilo, huamuchil, palo de guamoche, pinzan.	Bark ethanolic extract	ND	ND	ND	ND	Antiaborative, antidysenteric, antidote, antiemetic, antiodontalgic, antiparasitic, astringent, cathartic	ND	http://www.medicinatradicionalmexicana.unam.mx/apmtm/termino.php?l=3&t=pithecellobium-dulce	Afzelin	ND	NA	NA
Fabaceae	Pithecellobium	dulce	no	yes	Guamúchil amargo, guamuchil dulce, guamuchil hogadizo, guamuchilo, huamuchil, palo de guamoche, pinzan.	Bark ethanolic extract	ND	ND	ND	ND	Antiaborative, antidysenteric, antidote, antiemetic, antiodontalgic, antiparasitic, astringent, cathartic	ND	http://www.medicinatradicionalmexicana.unam.mx/apmtm/termino.php?l=3&t=pithecellobium-dulce	Kampferol ramnoside	ND	NA	NA
Fabaceae	Pithecellobium	dulce	no	yes	Guamúchil amargo, guamuchil dulce, guamuchil hogadizo, guamuchilo, huamuchil, palo de guamoche, pinzan.	Bark ethanolic extract	ND	ND	ND	ND	Antiaborative, antidysenteric, antidote, antiemetic, antiodontalgic, antiparasitic, astringent, cathartic	ND	http://www.medicinatradicionalmexicana.unam.mx/apmtm/termino.php?l=3&t=pithecellobium-dulce	Quercitrín	ND	NA	NA
Fabaceae	Pithecellobium	dulce	no	yes	Guamúchil amargo, guamuchil dulce, guamuchil hogadizo, guamuchilo, huamuchil, palo de guamoche, pinzan.	Bark ethanolic extract	ND	ND	ND	ND	Antiaborative, antidysenteric, antidote, antiemetic, antiodontalgic, antiparasitic, astringent, cathartic	ND	http://www.medicinatradicionalmexicana.unam.mx/apmtm/termino.php?l=3&t=pithecellobium-dulce	Kampferol	ND	NA	NA
Fabaceae	Pithecellobium	dulce	no	yes	Guamúchil amargo, guamuchil dulce, guamuchil hogadizo, guamuchilo, huamuchil, palo de guamoche, pinzan.	Bark ethanolic extract	ND	ND	ND	ND	Antiaborative, antidysenteric, antidote, antiemetic, antiodontalgic, antiparasitic, astringent, cathartic	ND	http://www.medicinatradicionalmexicana.unam.mx/apmtm/termino.php?l=3&t=pithecellobium-dulce	Quercetín.	ND	NA	NA
Fabaceae	Pithecellobium	dulce	no	yes	Guamúchil amargo, guamuchil dulce, guamuchil hogadizo, guamuchilo, huamuchil, palo de guamoche, pinzan.	Aril, leaves, pericarp and seed extracts	yes	ND	ND	ND	Antiaborative, antidysenteric, antidote, antiemetic, antiodontalgic, antiparasitic, astringent, cathartic	ND	doi: 10.1007/s13197-020-04453-y	Caffeic acid	Theorical model	In vitro	ND
Fabaceae	Pithecellobium	dulce	no	yes	Guamúchil amargo, guamuchil dulce, guamuchil hogadizo, guamuchilo, huamuchil, palo de guamoche, pinzan.	Aril, leaves, pericarp and seed extracts	yes	ND	ND	ND	Antiaborative, antidysenteric, antidote, antiemetic, antiodontalgic, antiparasitic, astringent, cathartic	ND	doi: 10.1007/s13197-020-04453-y	Chlorogenic acid	Theorical model	In vitro	ND
Fabaceae	Pithecellobium	dulce	no	yes	Guamúchil amargo, guamuchil dulce, guamuchil hogadizo, guamuchilo, huamuchil, palo de guamoche, pinzan.	Aril, leaves, pericarp and seed extracts	yes	ND	ND	ND	Antiaborative, antidysenteric, antidote, antiemetic, antiodontalgic, antiparasitic, astringent, cathartic	ND	doi: 10.1007/s13197-020-04453-y	Ferulic acid	Theorical model	In vitro	ND
Fabaceae	Pithecellobium	dulce	no	yes	Guamúchil amargo, guamuchil dulce, guamuchil hogadizo, guamuchilo, huamuchil, palo de guamoche, pinzan.	Aril, leaves, pericarp and seed extracts	yes	ND	ND	ND	Antiaborative, antidysenteric, antidote, antiemetic, antiodontalgic, antiparasitic, astringent, cathartic	ND	doi: 10.1007/s13197-020-04453-y	Gallic acid	Theorical model	In vitro	ND
Fabaceae	Pithecellobium	dulce	no	yes	Guamúchil amargo, guamuchil dulce, guamuchil hogadizo, guamuchilo, huamuchil, palo de guamoche, pinzan.	Aril, leaves, pericarp and seed extracts	yes	ND	ND	ND	Antiaborative, antidysenteric, antidote, antiemetic, antiodontalgic, antiparasitic, astringent, cathartic	ND	doi: 10.1007/s13197-020-04453-y	P-coumaric acid	Theorical model	In vitro	ND
Fabaceae	Pithecellobium	dulce	no	yes	Guamúchil amargo, guamuchil dulce, guamuchil hogadizo, guamuchilo, huamuchil, palo de guamoche, pinzan.	Aril, leaves, pericarp and seed extracts	yes	ND	ND	ND	Antiaborative, antidysenteric, antidote, antiemetic, antiodontalgic, antiparasitic, astringent, cathartic	ND	doi: 10.1007/s13197-020-04453-y	Protocatechuic acid	Theorical model	In vitro	ND
Fabaceae	Pithecellobium	dulce	no	yes	Guamúchil amargo, guamuchil dulce, guamuchil hogadizo, guamuchilo, huamuchil, palo de guamoche, pinzan.	Aril, leaves, pericarp and seed extracts	yes	ND	ND	ND	Antiaborative, antidysenteric, antidote, antiemetic, antiodontalgic, antiparasitic, astringent, cathartic	ND	doi: 10.1007/s13197-020-04453-y	Apigenin	Theorical model	In vitro	ND
Fabaceae	Pithecellobium	dulce	no	yes	Guamúchil amargo, guamuchil dulce, guamuchil hogadizo, guamuchilo, huamuchil, palo de guamoche, pinzan.	Aril, leaves, pericarp and seed extracts	yes	ND	ND	ND	Antiaborative, antidysenteric, antidote, antiemetic, antiodontalgic, antiparasitic, astringent, cathartic	ND	doi: 10.1007/s13197-020-04453-y	Catechin	Theorical model	In vitro	ND
Fabaceae	Pithecellobium	dulce	no	yes	Guamúchil amargo, guamuchil dulce, guamuchil hogadizo, guamuchilo, huamuchil, palo de guamoche, pinzan.	Aril, leaves, pericarp and seed extracts	yes	ND	ND	ND	Antiaborative, antidysenteric, antidote, antiemetic, antiodontalgic, antiparasitic, astringent, cathartic	ND	doi: 10.1007/s13197-020-04453-y	Daidzein	Theorical model	In vitro	ND
Fabaceae	Pithecellobium	dulce	no	yes	Guamúchil amargo, guamuchil dulce, guamuchil hogadizo, guamuchilo, huamuchil, palo de guamoche, pinzan.	Aril, leaves, pericarp and seed extracts	yes	ND	ND	ND	Antiaborative, antidysenteric, antidote, antiemetic, antiodontalgic, antiparasitic, astringent, cathartic	ND	doi: 10.1007/s13197-020-04453-y	Kampferol	Theorical model	In vitro	ND
Fabaceae	Pithecellobium	dulce	no	yes	Guamúchil amargo, guamuchil dulce, guamuchil hogadizo, guamuchilo, huamuchil, palo de guamoche, pinzan.	Aril, leaves, pericarp and seed extracts	yes	ND	ND	ND	Antiaborative, antidysenteric, antidote, antiemetic, antiodontalgic, antiparasitic, astringent, cathartic	ND	doi: 10.1007/s13197-020-04453-y	Luteolin	Theorical model	In vitro	ND
Fabaceae	Pithecellobium	dulce	no	yes	Guamúchil amargo, guamuchil dulce, guamuchil hogadizo, guamuchilo, huamuchil, palo de guamoche, pinzan.	Aril, leaves, pericarp and seed extracts	yes	ND	ND	ND	Antiaborative, antidysenteric, antidote, antiemetic, antiodontalgic, antiparasitic, astringent, cathartic	ND	doi: 10.1007/s13197-020-04453-y	Quercetin	Theorical model	In vitro	ND
Fabaceae	Pithecellobium	dulce	no	yes	Guamúchil amargo, guamuchil dulce, guamuchil hogadizo, guamuchilo, huamuchil, palo de guamoche, pinzan.	Aril, leaves, pericarp and seed extracts	yes	ND	ND	ND	Antiaborative, antidysenteric, antidote, antiemetic, antiodontalgic, antiparasitic, astringent, cathartic	ND	doi: 10.1007/s13197-020-04453-y	Myricetin	Theorical model	In vitro	ND
Fabaceae	Pithecellobium	dulce	no	yes	Guamúchil amargo, guamuchil dulce, guamuchil hogadizo, guamuchilo, huamuchil, palo de guamoche, pinzan.	Aril, leaves, pericarp and seed extracts	yes	ND	ND	ND	Antiaborative, antidysenteric, antidote, antiemetic, antiodontalgic, antiparasitic, astringent, cathartic	ND	doi: 10.1007/s13197-020-04453-y	Naringin	Theorical model	In vitro	ND
Fabaceae	Pithecellobium	dulce	no	yes	Guamúchil amargo, guamuchil dulce, guamuchil hogadizo, guamuchilo, huamuchil, palo de guamoche, pinzan.	Aril, leaves, pericarp and seed extracts	yes	ND	ND	ND	Antiaborative, antidysenteric, antidote, antiemetic, antiodontalgic, antiparasitic, astringent, cathartic	ND	doi: 10.1007/s13197-020-04453-y	Rutin	Theorical model	In vitro	ND
Fabaceae	Enterolobium	cyclocarpum	yes	yes	Canacaste, Cascabel, Cascabel sonaja, Conacaste, Cuanacaztle, Guanacaste, Nacaste, Nacastillo, Nanacaste, Oreja de elefante, Orejuelo, Orejón, Parota, Picho, Sonaja ; (Español) Cuanacaztli, Cuaunacaztli, Guanacastli, Hueinastli, Nacascuahuitl ; Pich, Pichi, Piich, Piich ch' che', (Náhuatl) Piiche', Pixoy ; Tiyohu, Tiyuhu ; Ya-chibe ; Tutaján ; Cuytátsuic ; (Maya) (Huasteco) (Zapoteco) (Mixteco) (…	Seed	NA	NA	NA	NA	Cancer chemopreventive agent	Cancer	DOI: 10.1080/01635581.2020.1773512	ND	human hepatocellular carcinoma (Hep G2)	In vitro	ND
Fabaceae	Enterolobium	cyclocarpum	yes	yes	Canacaste, Cascabel, Cascabel sonaja, Conacaste, Cuanacaztle, Guanacaste, Nacaste, Nacastillo, Nanacaste, Oreja de elefante, Orejuelo, Orejón, Parota, Picho, Sonaja ; (Español) Cuanacaztli, Cuaunacaztli, Guanacastli, Hueinastli, Nacascuahuitl ; Pich, Pichi, Piich, Piich ch' che', (Náhuatl) Piiche', Pixoy ; Tiyohu, Tiyuhu ; Ya-chibe ; Tutaján ; Cuytátsuic ; (Maya) (Huasteco) (Zapoteco) (Mixteco) (…	Seed	NA	NA	NA	NA	Cancer chemopreventive agent	Cancer	DOI: 10.1080/01635581.2020.1773512	ND	human breast carcinoma (MCF-7)	In vitro	ND
Fabaceae	Enterolobium	cyclocarpum	yes	yes	Canacaste, Cascabel, Cascabel sonaja, Conacaste, Cuanacaztle, Guanacaste, Nacaste, Nacastillo, Nanacaste, Oreja de elefante, Orejuelo, Orejón, Parota, Picho, Sonaja ; (Español) Cuanacaztli, Cuaunacaztli, Guanacastli, Hueinastli, Nacascuahuitl ; Pich, Pichi, Piich, Piich ch' che', (Náhuatl) Piiche', Pixoy ; Tiyohu, Tiyuhu ; Ya-chibe ; Tutaján ; Cuytátsuic ; (Maya) (Huasteco) (Zapoteco) (Mixteco) (…	Seed	NA	NA	NA	NA	Cancer chemopreventive agent	Cancer	DOI: 10.1080/01635581.2020.1773512	ND	raw murine macrophages (RAW 264.7)	In vitro	ND
Fabaceae	Enterolobium	cyclocarpum	yes	yes	Canacaste, Cascabel, Cascabel sonaja, Conacaste, Cuanacaztle, Guanacaste, Nacaste, Nacastillo, Nanacaste, Oreja de elefante, Orejuelo, Orejón, Parota, Picho, Sonaja ; (Español) Cuanacaztli, Cuaunacaztli, Guanacastli, Hueinastli, Nacascuahuitl ; Pich, Pichi, Piich, Piich ch' che', (Náhuatl) Piiche', Pixoy ; Tiyohu, Tiyuhu ; Ya-chibe ; Tutaján ; Cuytátsuic ; (Maya) (Huasteco) (Zapoteco) (Mixteco) (…	Seed	NA	NA	NA	NA	Cancer chemopreventive agent	Cancer	DOI: 10.1080/01635581.2020.1773512	ND	human lymphoblastic leukemia (1301) cells	In vitro	ND
Fabaceae	Havardia	albicans	no	no	Huizache ; Chak chukum, Chimay, Chukum, Sak chukum ; Chucum, (Español) (Maya) Huisache (ND)	NA	NA	NA	NA	NA	NA	NA	NA	NA	NA	NA	NA
Fabaceae	Lysiloma	divaricatum	no	yes	Espina blanca, Guaje, Guajillo, Manto, Mayo, Mesquite, Mezquite, Palo blanco, Palo de arco, Palo prieto, Quebracho, Quiebra hacha, Quiebracha, Quiebrahacha, Quitaz prieto, Tepeguaje, Tepeguaje negro, Tepehuaje ; Japalte, Jepalcalante ; Mauuta, Sahi, Sají ; Cuitas, (Español) (Huasteco) (Guarijío) Jepalte, Mauto, Quitaz, Suc, Tepemesquite, Tepezquite (ND)	NA	NA	NA	NA	NA	NA	NA	NA	NA	NA	NA	NA
Fabaceae	Lysiloma	latisiliquum	no	no	Bo'ox salam, Dzalam, Tsalam, Tzalam, Tzukté, Zalam ; Spolillo, Tsukte' . (Maya) (ND)	leaves extract	yes	NA	NA	NA	anthelmintic agent	Haemonchus contortus infection	https://doi.org/10.1080/14786419.2017.1317774	gallic acid	Viability assay	In vitro	ND
Fabaceae	Lysiloma	latisiliquum	no	no	Bo'ox salam, Dzalam, Tsalam, Tzalam, Tzukté, Zalam ; Spolillo, Tsukte' . (Maya) (ND)	leaves extract	yes	NA	NA	NA	anthelmintic agent	Haemonchus contortus infection	https://doi.org/10.1080/14786419.2017.1317774	caffeic acid	Viability assay	In vitro	ND
Fabaceae	Lysiloma	latisiliquum	no	no	Bo'ox salam, Dzalam, Tsalam, Tzalam, Tzukté, Zalam ; Spolillo, Tsukte' . (Maya) (ND)	leaves extract	yes	NA	NA	NA	anthelmintic agent	Haemonchus contortus infection	https://doi.org/10.1080/14786419.2017.1317774	ellagic acid	Viability assay	In vitro	ND
Fabaceae	Lysiloma	latisiliquum	no	no	Bo'ox salam, Dzalam, Tsalam, Tzalam, Tzukté, Zalam ; Spolillo, Tsukte' . (Maya) (ND)	leaves extract	yes	NA	NA	NA	anthelmintic agent	Haemonchus contortus infection	https://doi.org/10.1080/14786419.2017.1317774	ferulic acid	Viability assay	In vitro	ND
Fabaceae	Lysiloma	watsonii	no	no	NA	NA	NA	NA	NA	NA	NA	NA	NA	NA	NA	NA	NA
Fabaceae	Diphysa	carthagenensis	no	no	Babalche, Ruda buena, Ruda de monte ; Tsusuk, Xbabalche, Xbabalché (Español) ; Tamarindo xiw ; D'susuk, Guachipilin, K'aan lool che', Quebracha, Sukuk, Susok, (Maya) (Español-Náhuatl) Susuk, Ts' ulubtook', Tsutsu, Tzuk-tzuk . (ND)	Leaf extract	ND	ND	ND	ND	Antigonorrhoeal agent	Neisseria gonorrhoeae	https://doi.org/10.1016/0378-8741(95)01288-O	ND	ND	In vitro	ND
Fabaceae	Diphysa	yucatanensis	no	no	Quiebra hacha, Ruda cimarrona, Ruda de monte ; Dzutuk, Dzuzuc susk, (Español) Hilpicoy, Sinanché, Ts' uts' uk, Tsutsuk, Tzuk-tzuc, X-ts'uts'uk, X-tst'uts'uk, X-tsutsuk, Xbabalche, Xbabalché, Xsucux ; Wild rhuda ; K'aan lool che', Susuk (Maya) (Ingles) (ND)	NA	NA	NA	NA	NA	NA	NA	NA	NA	NA	NA	NA
Fabaceae	Zornia	thymifolia	no	no	NA	NA	NA	NA	NA	NA	NA	NA	NA	NA	NA	NA	NA
Fabaceae	Zornia	thymifolia	no	no	NA	root bark extract	ND	ND	ND	ND	Cytotoxic agent	Cancer	doi: 10.3390/molecules200813563	Spinochalcone A	Viability assay	In vitro	NA
Fabaceae	Zornia	thymifolia	no	no	NA	root bark extract	ND	ND	ND	ND	Cytotoxic agent	Cancer	doi: 10.3390/molecules200813563	Secundiflorol G	Viability assay	In vitro	NA
Fabaceae	Zornia	thymifolia	no	no	NA	root bark extract	ND	ND	ND	ND	Cytotoxic agent	Cancer	doi: 10.3390/molecules200813563	isocordoin	Viability assay	In vitro	NA
Fabaceae	Zornia	thymifolia	no	no	NA	root bark extract	ND	ND	ND	ND	Cytotoxic agent	Cancer	DOI: 10.1016/j.jep.2011.04.004	ND	Viability assay	In vitro	NA
Fabaceae	Apoplanesia	paniculata	no	no	Arco negro, Consangre, Ebano, Llora sangre, Mata gallina, Matagallina, Palo de arco, Palo de arco negro, Palo mata gallina, Ébano ; Chulub, Chulúul, K' i' ik ché, K'i'ik' che', K'iik-ché ; (Español) (Maya) Guie-biche, Guye-biche ; Lan-uo-shé ; Cacanacuaste, Canaguasle, Choluul, Chulul, Kik che', (Zapoteco) (Chontal)	root extract	ND	ND	ND	ND	Antiproliferative agent	Plasmodium infection	DOI: 10.1055/s-0035-1546036	amorphaquinone	Viability assay	In vitro	NA
Fabaceae	Apoplanesia	paniculata	no	no	Arco negro, Consangre, Ebano, Llora sangre, Mata gallina, Matagallina, Palo de arco, Palo de arco negro, Palo mata gallina, Ébano ; Chulub, Chulúul, K' i' ik ché, K'i'ik' che', K'iik-ché ; (Español) (Maya) Guie-biche, Guye-biche ; Lan-uo-shé ; Cacanacuaste, Canaguasle, Choluul, Chulul, Kik che', (Zapoteco) (Chontal)	root extract	ND	ND	ND	ND	Antiproliferative agent	Plasmodium infection	DOI: 10.1055/s-0035-1546036	pendulone	Viability assay	In vitro	NA
Fabaceae	Apoplanesia	paniculata	no	no	Arco negro, Consangre, Ebano, Llora sangre, Mata gallina, Matagallina, Palo de arco, Palo de arco negro, Palo mata gallina, Ébano ; Chulub, Chulúul, K' i' ik ché, K'i'ik' che', K'iik-ché ; (Español) (Maya) Guie-biche, Guye-biche ; Lan-uo-shé ; Cacanacuaste, Canaguasle, Choluul, Chulul, Kik che', (Zapoteco) (Chontal)	root extract	ND	ND	ND	ND	Antiproliferative agent	Plasmodium infection	DOI: 10.1055/s-0035-1546036	Methylapoplanesiacarpan B	Viability assay	In vitro	NA
Fabaceae	Dalea	filiformis	no	no	NA	NA	NA	NA	NA	NA	NA	NA	NA	NA	NA	NA	NA
Fabaceae	Dalea	mollis	no	no	NA	NA	NA	NA	NA	NA	NA	NA	NA	NA	NA	NA	NA
Fabaceae	Eysenhardtia	platycarpa	no	no	ND	methanolic extracts of branches, leaves, and bark	yes	ND	ND	ND	ND	Diabetes mellitus	doi: 10.1248/bpb.30.1503	3-Oacetyl-11a,12a-epoxy-oleanan-28,13b-olide	STZ-Induced Diabetic Rats	In vivo	Regulates the glutathione system, SOD, GSHPx, GRd, and CAT
Fabaceae	Eysenhardtia	platycarpa	no	no	ND	methanolic extracts of branches, leaves, and bark	yes	ND	ND	ND	ND	Diabetes mellitus	doi: 10.1248/bpb.30.1504	Catechin	STZ-Induced Diabetic Rats	In vivo	Regulates the glutathione system, SOD, GSHPx, GRd, and CAT
Fabaceae	Eysenhardtia	platycarpa	no	no	ND	methanolic extracts of branches, leaves, and bark	yes	ND	ND	ND	ND	Diabetes mellitus	doi: 10.1248/bpb.30.1505	Catechin 3-O-b-D-galactopyranosid	STZ-Induced Diabetic Rats	In vivo	Regulates the glutathione system, SOD, GSHPx, GRd, and CAT
Fabaceae	Eysenhardtia	platycarpa	no	no	ND	methanolic extracts of branches, leaves, and bark	yes	yes	ND	ND	ND	ND	doi: 10.3390/ijms22168878	(2S)-5,7-bis(acetyloxy)-6-(3-methyl-2-buten-1-yl)-2-phenyl-2,3-dihydro-4H-1-Benzopyran-4-one)	TPA-Induced Rat Ear Inflammationmale Wistar CD-1	In vivo	trigger downregulation of the pro-inflammatory cytokines TNF-α, IL-1β, and IL-6
Fabaceae	Eysenhardtia	platycarpa	no	no	ND	methanolic extracts of branches, leaves, and bark	yes	yes	ND	ND	ND	ND	doi: 10.3390/ijms22168879	(2S)-5-hydroxy-7-methoxy-6-(3-methyl-2-buten-1-yl)-2-phenyl-2,3-dihydro-4H-1-Benzopyran-4-one)	TPA-Induced Rat Ear Inflammationmale Wistar CD-2	In vivo	trigger downregulation of the pro-inflammatory cytokines TNF-α, IL-1β, and IL-7
Fabaceae	Eysenhardtia	platycarpa	no	no	ND	methanolic extracts of branches, leaves, and bark	yes	yes	ND	ND	ND	ND	doi: 10.3390/ijms22168880	(8S)-5-hydroxy-2,2-dimethyl-8-phenyl-3,4,7,8-tetrahydro-2H,6H-Benzo[1,2-b:5,4-b′]dipyran-6-one	TPA-Induced Rat Ear Inflammationmale Wistar CD-3	In vivo	trigger downregulation of the pro-inflammatory cytokines TNF-α, IL-1β, and IL-8
Fabaceae	Eysenhardtia	platycarpa	no	no	ND	methanolic extracts of branches, leaves, and bark	yes	yes	ND	ND	ND	ND	doi: 10.3390/ijms22168881	(8S)-5-hydroxy-2,2-dimethyl-8-phenyl-7,8-dihydro-2H,6H-Benzo[1,2-b:5,4-b′]dipyran-6-one)	TPA-Induced Rat Ear Inflammationmale Wistar CD-4	In vivo	trigger downregulation of the pro-inflammatory cytokines TNF-α, IL-1β, and IL-9
Fabaceae	Eysenhardtia	polystachya	yes	yes	Cuate, Palo azul, Palo blanco, Palo cuate, Palo dulce, Palo santo, Rosilla, Taray, Vara dulce, Varaduz	Bark and flower	ND	ND	ND	ND	Diuretic, antiurolithiasic	ND	http://www.medicinatradicionalmexicana.unam.mx/apmtm/termino.php?l=3&t=eysenhardtia-polystachya	ND	NA	NA	NA
Fabaceae	Eysenhardtia	polystachya	yes	yes	Cuate, Palo azul, Palo blanco, Palo cuate, Palo dulce, Palo santo, Rosilla, Taray, Vara dulce, Varaduz	ethanol extract branches and leaves	ND	yes	ND	ND	ND	ND	doi: 10.1016/j.jep.2018.06.016	N, N-diethyl carbamate	TPA-induced ear edema model in mice	In vivo	ND
Fabaceae	Eysenhardtia	polystachya	yes	yes	Cuate, Palo azul, Palo blanco, Palo cuate, Palo dulce, Palo santo, Rosilla, Taray, Vara dulce, Varaduz	ethanol extract branches and leaves	ND	yes	ND	ND	ND	ND	doi: 10.1016/j.jep.2018.06.017	Lactic acid	TPA-induced ear edema model in mice	In vivo	ND
Fabaceae	Eysenhardtia	polystachya	yes	yes	Cuate, Palo azul, Palo blanco, Palo cuate, Palo dulce, Palo santo, Rosilla, Taray, Vara dulce, Varaduz	ethanol extract branches and leaves	ND	yes	ND	ND	ND	ND	doi: 10.1016/j.jep.2018.06.018	2-furoic acid	TPA-induced ear edema model in mice	In vivo	ND
Fabaceae	Eysenhardtia	polystachya	yes	yes	Cuate, Palo azul, Palo blanco, Palo cuate, Palo dulce, Palo santo, Rosilla, Taray, Vara dulce, Varaduz	ethanol extract branches and leaves	ND	yes	ND	ND	ND	ND	doi: 10.1016/j.jep.2018.06.019	Glycerol	TPA-induced ear edema model in mice	In vivo	ND
Fabaceae	Eysenhardtia	polystachya	yes	yes	Cuate, Palo azul, Palo blanco, Palo cuate, Palo dulce, Palo santo, Rosilla, Taray, Vara dulce, Varaduz	ethanol extract branches and leaves	ND	yes	ND	ND	ND	ND	doi: 10.1016/j.jep.2018.06.020	Succinic acid	TPA-induced ear edema model in mice	In vivo	ND
Fabaceae	Eysenhardtia	polystachya	yes	yes	Cuate, Palo azul, Palo blanco, Palo cuate, Palo dulce, Palo santo, Rosilla, Taray, Vara dulce, Varaduz	ethanol extract branches and leaves	ND	yes	ND	ND	ND	ND	doi: 10.1016/j.jep.2018.06.021	Fumaric acid	TPA-induced ear edema model in mice	In vivo	ND
Fabaceae	Eysenhardtia	polystachya	yes	yes	Cuate, Palo azul, Palo blanco, Palo cuate, Palo dulce, Palo santo, Rosilla, Taray, Vara dulce, Varaduz	ethanol extract branches and leaves	ND	yes	ND	ND	ND	ND	doi: 10.1016/j.jep.2018.06.022	D-Erythrose	TPA-induced ear edema model in mice	In vivo	ND
Fabaceae	Eysenhardtia	polystachya	yes	yes	Cuate, Palo azul, Palo blanco, Palo cuate, Palo dulce, Palo santo, Rosilla, Taray, Vara dulce, Varaduz	ethanol extract branches and leaves	ND	yes	ND	ND	ND	ND	doi: 10.1016/j.jep.2018.06.023	D-Erythronolactone	TPA-induced ear edema model in mice	In vivo	ND
Fabaceae	Eysenhardtia	polystachya	yes	yes	Cuate, Palo azul, Palo blanco, Palo cuate, Palo dulce, Palo santo, Rosilla, Taray, Vara dulce, Varaduz	ethanol extract branches and leaves	ND	yes	ND	ND	ND	ND	doi: 10.1016/j.jep.2018.06.024	Syringol	TPA-induced ear edema model in mice	In vivo	ND
Fabaceae	Eysenhardtia	polystachya	yes	yes	Cuate, Palo azul, Palo blanco, Palo cuate, Palo dulce, Palo santo, Rosilla, Taray, Vara dulce, Varaduz	ethanol extract branches and leaves	ND	yes	ND	ND	ND	ND	doi: 10.1016/j.jep.2018.06.025	D-Mannose	TPA-induced ear edema model in mice	In vivo	ND
Fabaceae	Eysenhardtia	polystachya	yes	yes	Cuate, Palo azul, Palo blanco, Palo cuate, Palo dulce, Palo santo, Rosilla, Taray, Vara dulce, Varaduz	ethanol extract branches and leaves	ND	yes	ND	ND	ND	ND	doi: 10.1016/j.jep.2018.06.026	D-Arabinose	TPA-induced ear edema model in mice	In vivo	ND
Fabaceae	Eysenhardtia	polystachya	yes	yes	Cuate, Palo azul, Palo blanco, Palo cuate, Palo dulce, Palo santo, Rosilla, Taray, Vara dulce, Varaduz	ethanol extract branches and leaves	ND	yes	ND	ND	ND	ND	doi: 10.1016/j.jep.2018.06.027	Xylose	TPA-induced ear edema model in mice	In vivo	ND
Fabaceae	Eysenhardtia	polystachya	yes	yes	Cuate, Palo azul, Palo blanco, Palo cuate, Palo dulce, Palo santo, Rosilla, Taray, Vara dulce, Varaduz	ethanol extract branches and leaves	ND	yes	ND	ND	ND	ND	doi: 10.1016/j.jep.2018.06.028	Arabitol	TPA-induced ear edema model in mice	In vivo	ND
Fabaceae	Eysenhardtia	polystachya	yes	yes	Cuate, Palo azul, Palo blanco, Palo cuate, Palo dulce, Palo santo, Rosilla, Taray, Vara dulce, Varaduz	ethanol extract branches and leaves	ND	yes	ND	ND	ND	ND	doi: 10.1016/j.jep.2018.06.029	Azelaic acid	TPA-induced ear edema model in mice	In vivo	ND
Fabaceae	Eysenhardtia	polystachya	yes	yes	Cuate, Palo azul, Palo blanco, Palo cuate, Palo dulce, Palo santo, Rosilla, Taray, Vara dulce, Varaduz	ethanol extract branches and leaves	ND	yes	ND	ND	ND	ND	doi: 10.1016/j.jep.2018.06.030	Erythritol	TPA-induced ear edema model in mice	In vivo	ND
Fabaceae	Eysenhardtia	polystachya	yes	yes	Cuate, Palo azul, Palo blanco, Palo cuate, Palo dulce, Palo santo, Rosilla, Taray, Vara dulce, Varaduz	ethanol extract branches and leaves	ND	yes	ND	ND	ND	ND	doi: 10.1016/j.jep.2018.06.031	D-Pinitol	TPA-induced ear edema model in mice	In vivo	ND
Fabaceae	Eysenhardtia	polystachya	yes	yes	Cuate, Palo azul, Palo blanco, Palo cuate, Palo dulce, Palo santo, Rosilla, Taray, Vara dulce, Varaduz	ethanol extract branches and leaves	ND	yes	ND	ND	ND	ND	doi: 10.1016/j.jep.2018.06.032	Sinapinaldehyde	TPA-induced ear edema model in mice	In vivo	ND
Fabaceae	Eysenhardtia	polystachya	yes	yes	Cuate, Palo azul, Palo blanco, Palo cuate, Palo dulce, Palo santo, Rosilla, Taray, Vara dulce, Varaduz	ethanol extract branches and leaves	ND	yes	ND	ND	ND	ND	doi: 10.1016/j.jep.2018.06.033	Galactose	TPA-induced ear edema model in mice	In vivo	ND
Fabaceae	Eysenhardtia	polystachya	yes	yes	Cuate, Palo azul, Palo blanco, Palo cuate, Palo dulce, Palo santo, Rosilla, Taray, Vara dulce, Varaduz	ethanol extract branches and leaves	ND	yes	ND	ND	ND	ND	doi: 10.1016/j.jep.2018.06.034	Glucose	TPA-induced ear edema model in mice	In vivo	ND
Fabaceae	Eysenhardtia	polystachya	yes	yes	Cuate, Palo azul, Palo blanco, Palo cuate, Palo dulce, Palo santo, Rosilla, Taray, Vara dulce, Varaduz	ethanol extract branches and leaves	ND	yes	ND	ND	ND	ND	doi: 10.1016/j.jep.2018.06.035	Palmitic acid	TPA-induced ear edema model in mice	In vivo	ND
Fabaceae	Eysenhardtia	polystachya	yes	yes	Cuate, Palo azul, Palo blanco, Palo cuate, Palo dulce, Palo santo, Rosilla, Taray, Vara dulce, Varaduz	ethanol extract branches and leaves	ND	yes	ND	ND	ND	ND	doi: 10.1016/j.jep.2018.06.036	Catechol	TPA-induced ear edema model in mice	In vivo	ND
Fabaceae	Eysenhardtia	polystachya	yes	yes	Cuate, Palo azul, Palo blanco, Palo cuate, Palo dulce, Palo santo, Rosilla, Taray, Vara dulce, Varaduz	ethanol extract branches and leaves	ND	yes	ND	ND	ND	ND	doi: 10.1016/j.jep.2018.06.037	Inositol	TPA-induced ear edema model in mice	In vivo	ND
Fabaceae	Eysenhardtia	polystachya	yes	yes	Cuate, Palo azul, Palo blanco, Palo cuate, Palo dulce, Palo santo, Rosilla, Taray, Vara dulce, Varaduz	ethanol extract branches and leaves	ND	yes	ND	ND	ND	ND	doi: 10.1016/j.jep.2018.06.038	Linoleic acid	TPA-induced ear edema model in mice	In vivo	ND
Fabaceae	Eysenhardtia	polystachya	yes	yes	Cuate, Palo azul, Palo blanco, Palo cuate, Palo dulce, Palo santo, Rosilla, Taray, Vara dulce, Varaduz	ethanol extract branches and leaves	ND	yes	ND	ND	ND	ND	doi: 10.1016/j.jep.2018.06.039	Sinapic acid	TPA-induced ear edema model in mice	In vivo	ND
Fabaceae	Eysenhardtia	polystachya	yes	yes	Cuate, Palo azul, Palo blanco, Palo cuate, Palo dulce, Palo santo, Rosilla, Taray, Vara dulce, Varaduz	ethanol extract branches and leaves	ND	yes	ND	ND	ND	ND	doi: 10.1016/j.jep.2018.06.040	Stearic acid	TPA-induced ear edema model in mice	In vivo	ND
Fabaceae	Eysenhardtia	polystachya	yes	yes	Cuate, Palo azul, Palo blanco, Palo cuate, Palo dulce, Palo santo, Rosilla, Taray, Vara dulce, Varaduz	ethanol extract branches and leaves	ND	yes	ND	ND	ND	ND	doi: 10.1016/j.jep.2018.06.041	Arachidic acid	TPA-induced ear edema model in mice	In vivo	ND
Fabaceae	Eysenhardtia	polystachya	yes	yes	Cuate, Palo azul, Palo blanco, Palo cuate, Palo dulce, Palo santo, Rosilla, Taray, Vara dulce, Varaduz	ethanol extract branches and leaves	ND	yes	ND	ND	ND	ND	doi: 10.1016/j.jep.2018.06.042	Trehalose	TPA-induced ear edema model in mice	In vivo	ND
Fabaceae	Eysenhardtia	polystachya	yes	yes	Cuate, Palo azul, Palo blanco, Palo cuate, Palo dulce, Palo santo, Rosilla, Taray, Vara dulce, Varaduz	ethanol extract branches and leaves	ND	yes	ND	ND	ND	ND	doi: 10.1016/j.jep.2018.06.043	Stigmasterol	TPA-induced ear edema model in mice	In vivo	ND
Fabaceae	Eysenhardtia	polystachya	yes	yes	Cuate, Palo azul, Palo blanco, Palo cuate, Palo dulce, Palo santo, Rosilla, Taray, Vara dulce, Varaduz	ethanol extract branches and leaves	ND	yes	ND	ND	ND	ND	doi: 10.1016/j.jep.2018.06.044	β-Sitosterol	TPA-induced ear edema model in mice	In vivo	ND
Fabaceae	Marina	scopa	no	no	ND	ND	ND	ND	ND	ND	ND	ND	NA	NA	NA	NA	NA
Fabaceae	Crotalaria	incana	no	yes	Cascabel, cascabelito, chipil, dedo de muerto, hierba del orín, sonajilla, sonajita, tronadora, tronador	seed and leaf	ND	ND	ND	ND	nephropathy	Diabetes mellitus	http://www.medicinatradicionalmexicana.unam.mx/apmtm/termino.php?l=3&t=crotalaria-incana	Integerrimina	NA	NA	NA
Fabaceae	Crotalaria	vitellina	no	no	Chepil, Chepiles, Chipil, Chipilin de monte, Chipilín cimarrón, Tronador	plant extract	ND	ND	ND	ND	ND	ND	doi: 10.1371/journal.pone.0141480	Integerrimina	NA	NA	NA
Fabaceae	Andira	inermis	yes	yes	Cuatololote, Palo de seca, Palo escrito, Tinco ; Pacay,	methanolic extracts of branches, leaves, and bark	ND	ND	ND	ND	ND	ND	http://www.medicinatradicionalmexicana.unam.mx/apmtm/termino.php?l=3&t=andirainermis(swartz)kunth	ND	NA	NA	NA
Fabaceae	Andira	inermis	yes	yes	Cuatololote, Palo de seca, Palo escrito, Tinco ; Pacay,	methanolic extracts of branches, leaves, and bark	ND	ND	ND	ND	antiplasmodial	Paludism	doi:10.1016/s0031-9422(01)00295-3	Afrormosin	Plamodium culture	In vitro	NA
Fabaceae	Andira	inermis	yes	yes	Cuatololote, Palo de seca, Palo escrito, Tinco ; Pacay,	methanolic extracts of branches, leaves, and bark	ND	ND	ND	ND	antiplasmodial	Paludism	doi:10.1016/s0031-9422(01)00295-4	Calycosin	Plamodium culture	In vitro	NA
Fabaceae	Andira	inermis	yes	yes	Cuatololote, Palo de seca, Palo escrito, Tinco ; Pacay,	methanolic extracts of branches, leaves, and bark	ND	ND	ND	ND	antiplasmodial	Paludism	doi:10.1016/s0031-9422(01)00295-5	Formononetin	Plamodium culture	In vitro	NA
Fabaceae	Andira	inermis	yes	yes	Cuatololote, Palo de seca, Palo escrito, Tinco ; Pacay,	methanolic extracts of branches, leaves, and bark	ND	ND	ND	ND	antiplasmodial	Paludism	doi:10.1016/s0031-9422(01)00295-6	Prunetin	Plamodium culture	In vitro	NA
Fabaceae	Dalbergia	glabra	no	yes	Bejuco de estribo ; K'uxub-tooch, Kabal muk, Kibix, Muk, X-ok enkab	root	ND	yes	ND	ND	Anti.inflammatory, anticonvulsivant	ND	http://www.medicinatradicionalmexicana.unam.mx/apmtm/termino.php?l=3&t=dalbergia-glabra	ND	NA	NA	NA
Fabaceae	Dalbergia	tucurensis	no	no	Corazón bonito, Granadillo, Hormiguillo, Palo de rosa de honduras, Palo escrito	ND	ND	ND	ND	ND	ND	ND	NA	NA	NA	NA	NA
Fabaceae	Vatairea	lundellii	no	no	Amargoso, Palo de picho, Picho, Tinco ; Canyutilté ; Canyultitlé	ND	ND	ND	ND	ND	ND	ND	NA	NA	NA	NA	NA
Fabaceae	Desmodium	incanum	no	yes	Amor seco, Cadillo, Pega pega, Pegarropa	leaves	ND	ND	ND	ND	Diarrhoea	ND	http://www.medicinatradicionalmexicana.unam.mx/apmtm/termino.php?l=3&t=desmodium-incanum	ND	NA	NA	NA
Fabaceae	Desmodium	molliculum	no	no	ND	NA	yes	yes	ND	ND	Cicatrizant	ND	doi: 10.32859/era.19.19.1-13	Vitexin	NA	In silico and in vitro	ND
Fabaceae	Desmodium	molliculum	no	no	ND	NA	yes	yes	ND	ND	Cicatrizant	ND	doi: 10.32859/era.19.19.1-14	Genistein	NA	In silico and in vitro	ND
Fabaceae	Desmodium	canum	no	no	ND	Hexane, ethyl acetate, and methanol extracts	ND	ND	ND	ND	Antidiabetic	Diabetes mellitus	doi: 10.1155/2020/9465139	Succinic acid	Sprague Dawley rats	In vivo	ND
Fabaceae	Desmodium	canum	no	no	ND	Hexane, ethyl acetate, and methanol extracts	ND	ND	ND	ND	Antidiabetic	Diabetes mellitus	doi: 10.1155/2020/9465140	Oleic acid	Sprague Dawley rats	In vivo	ND
Fabaceae	Astragalus	mollissimus	no	no	Hierba loca	ND	ND	ND	ND	ND	ND	ND	NA	NA	NA	NA	NA
Fabaceae	Lupinus	leptophyllus	no	yes	Flor de mayo, Flor de San Juan, Cola de coyote	branch	ND	ND	ND	ND	Nephritis	ND	http://www.medicinatradicionalmexicana.unam.mx/apmtm/termino.php?l=3&t=lupinus-leptophyllus	ND	NA	NA	NA
Fabaceae	Lupinus	montanus	no	no	ND	seed extract	ND	ND	ND	ND	Genotóxic	ND	doi:10.4238/2014.December.12.12	Genistein-8-C	Theorical model	In vitro	NA
Fabaceae	Indigofera	microcarpa	no	no		ND	ND	ND	ND	ND			NA	ND	ND	ND	ND
Fabaceae	Centrosema	schottii	no	no	Bu'ul ch'o'	ND	ND	ND	ND	ND	Nd	ND	NA	NA	NA	NA	NA
Fabaceae	Erythrina	oaxacana	no	no	ND	Seeds, flowers, leaves and bark	ND	ND	ND	ND	ND	ND	DOI: 10.1016/S0305-1978(97)00113-0	Erysotrine	ND	NA	ND
Fabaceae	Erythrina	oaxacana	no	no	ND	Seeds, flowers, leaves and bark	ND	ND	ND	ND	ND	ND	DOI: 10.1016/S0305-1978(97)00113-0	Erythraline	ND	NA	ND
Fabaceae	Erythrina	oaxacana	no	no	ND	Seeds, flowers, leaves and bark	ND	ND	ND	ND	ND	ND	DOI: 10.1016/S0305-1978(97)00113-0	Erythratidine	ND	NA	ND
Fabaceae	Erythrina	sousae	no	no	ND	Seeds, flowers, leaves and bark	ND	ND	ND	ND	ND	ND	DOI: 10.1016/S0305-1978(97)00113-0	Erysotrine	ND	NA	ND
Fabaceae	Erythrina	sousae	no	no	ND	Seeds, flowers, leaves and bark	ND	ND	ND	ND	ND	ND	DOI: 10.1016/S0305-1978(97)00113-0	Erythraline	ND	NA	ND
Fabaceae	Erythrina	sousae	no	no	ND	Seeds, flowers, leaves and bark	ND	ND	ND	ND	ND	ND	DOI: 10.1016/S0305-1978(97)00113-0	Erythratidine	ND	NA	ND
Fabaceae	Erythrina	americana	yes	no	Alcaparra, Colorín, Colorín grande, Coralina, Cosquelite, Espino, Madre cacao, Mote, Pichojo, Pitillo ; Tzinacancuáhuitl, Tzompancuáhuitl, Tzompantli, Tzompömitl, Zompantli, Zumpantle	seeds	yes	ND	ND	ND	Antimicrobial activity, sedative-hypnotic, tranquilizing, narcotic, antiinflamatory, contraceptive, antimalarial	Antimicrobial activity, sedative-hypnotic, tranquilizing, narcotic, antiinflamatory, contraceptive, antimalarial	https://link.springer.com/article/10.1007/BF02866562	ND	ND	tissue culture	ND
Fabaceae	Erythrina	americana	yes	no	Alcaparra, Colorín, Colorín grande, Coralina, Cosquelite, Espino, Madre cacao, Mote, Pichojo, Pitillo ; Tzinacancuáhuitl, Tzompancuáhuitl, Tzompantli, Tzompömitl, Zompantli, Zumpantle	alcoholic extract of Colorin seeds	yes	ND	ND	ND	Antimicrobial activity, sedative-hypnotic, tranquilizing, narcotic, antiinflamatory, contraceptive, antimalarial	muscle relaxation, sedation	DOI: 10.1016/j.janh.2018.10.008	β,erythroidine	ND	in vivo	antagonist of nicotinic receptors
Fabaceae	Erythrina	berteroana	no	no	Palo madre cacao	seeds	ND	ND	ND	ND	hypnotic-sedative, febrifuge, astringent, drastic diuretic and purgative	muscle relaxation, sedation	DOI: 10.1016/j.janh.2018.10.009	Erythraline	ND	ND	ND
Fabaceae	Erythrina	berteroana	no	no	Palo madre cacao	seeds	ND	ND	ND	ND	hypnotic-sedative, febrifuge, astringent, drastic diuretic and purgative	muscle relaxation, sedation	DOI: 10.1016/j.janh.2018.10.010	erythramine	ND	ND	ND
Fabaceae	Erythrina	berteroana	no	no	Palo madre cacao	bark and flowers	ND	ND	ND	ND	hypnotic-sedative, febrifuge, astringent, drastic diuretic and purgative	antibacterial and antifungal	https://ri.ues.edu.sv/id/eprint/16503/1/13101666.pdf	epieritratidina y 8-(+)oxoerisodina.	método de Mitscher	in vivo	ND
Fabaceae	Erythrina	berteroana	no	no	Palo madre cacao	flowers	ND	ND	ND	ND	hypnotic-sedative, febrifuge, astringent, drastic diuretic and purgative	tranquilizer and sedative	https://ri.ues.edu.sv/id/eprint/16503/1/13101666.pdf	α- y β-eritroidina	ND	ND	ND
Fabaceae	Erythrina	mexicana	yes	no	Colorín ; Zumpantle ; Betusa-gitse ; Ma-hña		ND	ND	ND	ND	ND	ND	NA	ND	ND	ND	ND
Fabaceae	Erythrina	standleyana	no	no	Colorin, Colorín, Piñon espinoso ; Chack che' chak mo'olche', Chacmolcheí		ND	ND	ND	ND	ND	ND	NA	ND	ND	ND	ND
Fabaceae	Mucuna	urens	no	no	Ojo de buey	seeds	ND	ND	ND	ND	Parkinson's	Parkinson's	https://www-ncbi-nlm-nih-gov.pbidi.unam.mx:2443/pmc/articles/PMC3330839/pdf/ASL-27-50.pdf	L-dopa	ND	in vivo and invitro	ND
Fabaceae	Mucuna	urens	no	no	Ojo de buey	seeds	yes	ND	ND	ND	Parkinson, diuretic, restorative	antioxidant	https://repositoriotec.tec.ac.cr/bitstream/handle/2238/699/Informe_Final.pdf?sequence=1&isAllowed=y	glutathione	PC-12 cell line	in vitro	oxidase inhibition
Fabaceae	Mucuna	urens	no	no	Ojo de buey	seeds	yes	ND	ND	ND	Parkinson, diuretic, restorative	antioxidant	https://repositoriotec.tec.ac.cr/bitstream/handle/2238/699/Informe_Final.pdf?sequence=1&isAllowed=y	coenzyme Q-10	PC-12 cell line	in vitro	oxidase inhibition
Fabaceae	Rhynchosia	erythrinoides	no	yes	Pichu ’ixkuy, Colorín de bejuco, Ojo de picho	ND	ND	ND	ND	ND	ND	ND	NA	ND	ND	ND	ND
Fabaceae	Rhynchosia	pyramidalis	no	no	Colorín, Coralito, Frijol de chintlatahua, Frijolillo, Ojo de zanate ; Gun-ma		ND	ND	ND	ND	Androgenic and aphrodisiac		DOI: 10.1002/jps.2600560809	NA	NA	NA	NA
Fabaceae	Rhynchosia	reticulata	no	no	Juul k'iin	ND	ND	ND	ND	ND	ND	ND	NA	ND	ND	ND	ND
Fabaceae	Phaseolus	vulgaris	no	no	Alubia, Ejote, Flor de frijol, Frijol, Frijol Chimalapa, Frijol bayo, Frijol cacahuate, Frijol	bean, red bean, speckled bean, and dark bean	yes	no	ND	ND	Anti-bacterial, anti-parasitic, anti-diabetic, anti-hypertensive, anti-obesity, anti-inflammatory, anti-oxidant, anti-mutagenic and anti-carcinogenic	Anti-oxidant, anti-proliferative and anti-inflamatory	doi: 10.3390/ijms18112331	Catechin	(Caco-2) cells, breast cancer (MCF-7), and A549 NSCLC cell line	in vitro	ND
Fabaceae	Phaseolus	vulgaris	no	no	Alubia, Ejote, Flor de frijol, Frijol, Frijol Chimalapa, Frijol bayo, Frijol cacahuate, Frijol	bean, red bean, speckled bean, and dark bean	yes	no	ND	ND	Anti-bacterial, anti-parasitic, anti-diabetic, anti-hypertensive, anti-obesity, anti-inflammatory, anti-oxidant, anti-mutagenic and anti-carcinogenic	Anti-oxidant and anti-proliferative	doi: 10.3390/ijms18112332	chlorogenic acid	(Caco-2) cells, breast cancer (MCF-7), and A549 NSCLC cell line	in vitro	ND
Fabaceae	Phaseolus	vulgaris	no	no	Alubia, Ejote, Flor de frijol, Frijol, Frijol Chimalapa, Frijol bayo, Frijol cacahuate, Frijol	bean, red bean, speckled bean, and dark bean	yes	no	ND	ND	Anti-bacterial, anti-parasitic, anti-diabetic, anti-hypertensive, anti-obesity, anti-inflammatory, anti-oxidant, anti-mutagenic and anti-carcinogenic	Anti-oxidant and anti-proliferative	doi: 10.3390/ijms18112333	epicatechin	(Caco-2) cells, breast cancer (MCF-7), and A549 NSCLC cell line	in vitro	ND
Fabaceae	Phaseolus	vulgaris	no	no	Alubia, Ejote, Flor de frijol, Frijol, Frijol Chimalapa, Frijol bayo, Frijol cacahuate, Frijol	bean, red bean, speckled bean, and dark bean	yes	no	ND	ND	Anti-bacterial, anti-parasitic, anti-diabetic, anti-hypertensive, anti-obesity, anti-inflammatory, anti-oxidant, anti-mutagenic and anti-carcinogenic	Anti-oxidant and anti-proliferative	doi: 10.3390/ijms18112334	myricetin	(Caco-2) cells, breast cancer (MCF-7), and A549 NSCLC cell line	in vitro	ND
Fabaceae	Phaseolus	vulgaris	no	no	Alubia, Ejote, Flor de frijol, Frijol, Frijol Chimalapa, Frijol bayo, Frijol cacahuate, Frijol	bean, red bean, speckled bean, and dark bean	yes	no	ND	ND	Anti-bacterial, anti-parasitic, anti-diabetic, anti-hypertensive, anti-obesity, anti-inflammatory, anti-oxidant, anti-mutagenic and anti-carcinogenic	Anti-oxidant and anti-proliferative	doi: 10.3390/ijms18112335	formononetin	(Caco-2) cells, breast cancer (MCF-7), and A549 NSCLC cell line	in vitro	ND
Fabaceae	Phaseolus	vulgaris	no	no	Alubia, Ejote, Flor de frijol, Frijol, Frijol Chimalapa, Frijol bayo, Frijol cacahuate, Frijol	bean, red bean, speckled bean, and dark bean	yes	no	ND	ND	Anti-bacterial, anti-parasitic, anti-diabetic, anti-hypertensive, anti-obesity, anti-inflammatory, anti-oxidant, anti-mutagenic and anti-carcinogenic	Anti-oxidant and anti-proliferative	doi: 10.3390/ijms18112336	caffeic acid,	(Caco-2) cells, breast cancer (MCF-7), and A549 NSCLC cell line	in vitro	ND
Fabaceae	Phaseolus	vulgaris	no	no	Alubia, Ejote, Flor de frijol, Frijol, Frijol Chimalapa, Frijol bayo, Frijol cacahuate, Frijol	bean, red bean, speckled bean, and dark bean	yes	no	ND	ND	Anti-bacterial, anti-parasitic, anti-diabetic, anti-hypertensive, anti-obesity, anti-inflammatory, anti-oxidant, anti-mutagenic and anti-carcinogenic	Anti-oxidant and anti-proliferative	doi: 10.3390/ijms18112337	kaempferol	(Caco-2) cells, breast cancer (MCF-7), and A549 NSCLC cell line	in vitro	ND
Fabaceae	Phaseolus	vulgaris	no	no	Alubia, Ejote, Flor de frijol, Frijol, Frijol Chimalapa, Frijol bayo, Frijol cacahuate, Frijol	Black bean	yes	no	ND	ND	Anti-bacterial, anti-parasitic, anti-diabetic, anti-hypertensive, anti-obesity, anti-inflammatory, anti-oxidant, anti-mutagenic and anti-carcinogenic	Anti-oxidant and anti-proliferative	doi: 10.3390/ijms18112338	Genistein	hepatic and colon cancer cell lines	in vitro	ND
Fabaceae	Phaseolus	vulgaris	no	no	Alubia, Ejote, Flor de frijol, Frijol, Frijol Chimalapa, Frijol bayo, Frijol cacahuate, Frijol	Dalia bean	yes	no	ND	ND	Anti-bacterial, anti-parasitic, anti-diabetic, anti-hypertensive, anti-obesity, anti-inflammatory, anti-oxidant, anti-mutagenic and anti-carcinogenic	anti-oxidabt and anti-inflamatory	doi: 10.3390/ijms18112339	Coumaric	UPLC-ESI-MS/MS analysis	in vitro	ND
Fabaceae	Phaseolus	vulgaris	no	no	Alubia, Ejote, Flor de frijol, Frijol, Frijol Chimalapa, Frijol bayo, Frijol cacahuate, Frijol	Dalia bean	yes	no	ND	ND	Anti-bacterial, anti-parasitic, anti-diabetic, anti-hypertensive, anti-obesity, anti-inflammatory, anti-oxidant, anti-mutagenic and anti-carcinogenic	anti-oxidabt	doi: 10.3390/ijms18112340	salicylic	UPLC-ESI-MS/MS analysis	in vitro	ND
Fabaceae	Phaseolus	vulgaris	no	no	Alubia, Ejote, Flor de frijol, Frijol, Frijol Chimalapa, Frijol bayo, Frijol cacahuate, Frijol	Dalia bean	yes	no	ND	ND	Anti-bacterial, anti-parasitic, anti-diabetic, anti-hypertensive, anti-obesity, anti-inflammatory, anti-oxidant, anti-mutagenic and anti-carcinogenic	anti-oxidabt	doi: 10.3390/ijms18112341	gallic	UPLC-ESI-MS/MS analysis	in vitro	ND
Fabaceae	Phaseolus	vulgaris	no	no	Alubia, Ejote, Flor de frijol, Frijol, Frijol Chimalapa, Frijol bayo, Frijol cacahuate, Frijol	Dalia bean	yes	no	ND	ND	Anti-bacterial, anti-parasitic, anti-diabetic, anti-hypertensive, anti-obesity, anti-inflammatory, anti-oxidant, anti-mutagenic and anti-carcinogenic	anti-oxidabt	doi: 10.3390/ijms18112342	epigallocatechin	UPLC-ESI-MS/MS analysis	in vitro	ND
Fabaceae	Phaseolus	vulgaris	no	no	Alubia, Ejote, Flor de frijol, Frijol, Frijol Chimalapa, Frijol bayo, Frijol cacahuate, Frijol	Dalia bean	yes	no	ND	ND	Anti-bacterial, anti-parasitic, anti-diabetic, anti-hypertensive, anti-obesity, anti-inflammatory, anti-oxidant, anti-mutagenic and anti-carcinogenic	anti-oxidabt	doi: 10.3390/ijms18112343	rutin	UPLC-ESI-MS/MS analysis	in vitro	ND
Fabaceae	Phaseolus	vulgaris	no	no	Alubia, Ejote, Flor de frijol, Frijol, Frijol Chimalapa, Frijol bayo, Frijol cacahuate, Frijol	Dalia bean	yes	no	ND	ND	Anti-bacterial, anti-parasitic, anti-diabetic, anti-hypertensive, anti-obesity, anti-inflammatory, anti-oxidant, anti-mutagenic and anti-carcinogenic	anti-oxidabt and anti-inflamatory	doi: 10.3390/ijms18112344	quercetin	UPLC-ESI-MS/MS analysis	in vitro	ND
Fabaceae	Phaseolus	vulgaris	no	no	Alubia, Ejote, Flor de frijol, Frijol, Frijol Chimalapa, Frijol bayo, Frijol cacahuate, Frijol	Black bean	yes	no	ND	ND	Anti-bacterial, anti-parasitic, anti-diabetic, anti-hypertensive, anti-obesity, anti-inflammatory, anti-oxidant, anti-mutagenic and anti-carcinogenic	anti-oxidabt	doi: 10.3390/ijms18112345	vinillin	cell line cultures of Astrocytes (U-373), renal adenocarcinoma (TK-10), breast adenocarcinoma (MCF-7) and melanoma (UACC-62)	in vitro	ND
Fabaceae	Phaseolus	vulgaris	no	no	Alubia, Ejote, Flor de frijol, Frijol, Frijol Chimalapa, Frijol bayo, Frijol cacahuate, Frijol	Black bean	yes	no	ND	ND	Anti-bacterial, anti-parasitic, anti-diabetic, anti-hypertensive, anti-obesity, anti-inflammatory, anti-oxidant, anti-mutagenic and anti-carcinogenic	anti-oxidabt	doi: 10.3390/ijms18112346	ellagic	cell line cultures of Astrocytes (U-373), renal adenocarcinoma (TK-10), breast adenocarcinoma (MCF-7) and melanoma (UACC-62)	in vitro	ND
Fabaceae	Phaseolus	vulgaris	no	no	Alubia, Ejote, Flor de frijol, Frijol, Frijol Chimalapa, Frijol bayo, Frijol cacahuate, Frijol	Black bean	yes	no	ND	ND	Anti-bacterial, anti-parasitic, anti-diabetic, anti-hypertensive, anti-obesity, anti-inflammatory, anti-oxidant, anti-mutagenic and anti-carcinogenic	anti-oxidabt and anti-inflamatory	doi: 10.3390/ijms18112347	ferulic	cell line cultures of Astrocytes (U-373), renal adenocarcinoma (TK-10), breast adenocarcinoma (MCF-7) and melanoma (UACC-62)	in vitro	ND
Fabaceae	Phaseolus	vulgaris	no	no	Alubia, Ejote, Flor de frijol, Frijol, Frijol Chimalapa, Frijol bayo, Frijol cacahuate, Frijol	Black bean	yes	no	ND	ND	Anti-bacterial, anti-parasitic, anti-diabetic, anti-hypertensive, anti-obesity, anti-inflammatory, anti-oxidant, anti-mutagenic and anti-carcinogenic	anti-oxidabt	doi: 10.3390/ijms18112348	chlorogenic	cell line cultures of Astrocytes (U-373), renal adenocarcinoma (TK-10), breast adenocarcinoma (MCF-7) and melanoma (UACC-62)	in vitro	ND
Fabaceae	Phaseolus	vulgaris	no	no	Alubia, Ejote, Flor de frijol, Frijol, Frijol Chimalapa, Frijol bayo, Frijol cacahuate, Frijol	Black bean	yes	no	ND	ND	Anti-bacterial, anti-parasitic, anti-diabetic, anti-hypertensive, anti-obesity, anti-inflammatory, anti-oxidant, anti-mutagenic and anti-carcinogenic	anti-oxidabt	doi: 10.3390/ijms18112349	sinapic acids	cell line cultures of Astrocytes (U-373), renal adenocarcinoma (TK-10), breast adenocarcinoma (MCF-7) and melanoma (UACC-62)	in vitro	ND
Fabaceae	Phaseolus	vulgaris	no	no	Alubia, Ejote, Flor de frijol, Frijol, Frijol Chimalapa, Frijol bayo, Frijol cacahuate, Frijol	beans	yes	yes	ND	ND	Anti-bacterial, anti-parasitic, anti-diabetic, anti-hypertensive, anti-obesity, anti-inflammatory, anti-oxidant, anti-mutagenic and anti-carcinogenic	anti-inflammatory	DOI: 10.1016/j.jnutbio.2015.02.003	glucoside	measured using the ferric reducing antioxidant power and oxygen radical absorbance capacity (ORAC) assays	in vivo	modulating inflammatory signaling pathway activation and enhancing gut barrier integrity
Fabaceae	Phaseolus	vulgaris	no	no	Alubia, Ejote, Flor de frijol, Frijol, Frijol Chimalapa, Frijol bayo, Frijol cacahuate, Frijol	bean extracts	no	yes	ND	ND	Anti-bacterial, anti-parasitic, anti-diabetic, anti-hypertensive, anti-obesity, anti-inflammatory, anti-oxidant, anti-mutagenic and anti-carcinogenic	anti-inflammatory	DOI: 10.1016/j.foodchem.2014.04.004	malvidin	macrophages cell line RAW 264.7	in vitro	ND
Fabaceae	Sigmoidotropis	Sigmoidotropis elegans	no	no	Juul iim, Kantzin	ND	ND	ND	ND	ND	ND	ND	NA	ND	NA	NA	ND
Fabaceae	Coursetia	glandulosa	yes	yes	Chipile, Palo dulce, Palo fierro, Tepechoco ; Cojusamo, Cousamo	ND	ND	ND	ND	ND	ND	venereal diseases, cold, fever, tuberculosis and scorpion stings.	NA	ND	NA	NA	ND
Fabaceae	Coursetia	greenmanii	no	no	Jícama de conejo ; Chi'ikam t'u'ul .	ND	ND	ND	ND	ND	ND	ND	NA	ND	NA	NA	ND
Fabaceae	Gliricidia	sepium	yes	no	Cacahuananche, Cocoite, Cocoito, Cocoíte, Cuacuite, Flor de San José, Flor de sol	leaf	yes	ND	ND	ND	antioxidant and antimicrobial	antioxidant and antimicrobial	DOI: 10.1021/jasms.1c00367	kaempferol 3-O-α rhamnopyranosyl (1−2) [α-rhamnopyranosyl(1−6)]-β-galactopyranosid	MALDI MS technique with the addition of the DHB matrix	in vitro	inhibiting TNF-α,
Fabaceae	Gliricidia	sepium	yes	no	Cacahuananche, Cocoite, Cocoito, Cocoíte, Cuacuite, Flor de San José, Flor de sol,	leaf	yes	ND	ND	ND	antioxidant, antimicrobial, antiviral, aging		DOI: 10.1021/jasms.1c00368	isorhamnetin3-O-rutinoside	MALDI MS technique with the addition of the DHB	in vitro	inhibiting TNF-α,
Fabaceae	Gliricidia	sepium	yes	no	Cacahuananche, Cocoite, Cocoito, Cocoíte, Cuacuite, Flor de San José, Flor de sol,	flowers	ND	yes	ND	ND	antioxidant, antimicrobial, antiviral, aging	Anti – Inflammatory	https://www.worldwidejournals.com/indian-journal-of-applied-research-(IJAR)/recent_issues_pdf/2015/December/December_2015_1448964291__39.pdf	Kaempferol – 3 – O - rutinoside	MALDI MS technique with the addition ofthe DHB matrix	NA	inhibiting TNF-α,
Fabaceae	Gliricidia	sepium	yes	no	Cacahuananche, Cocoite, Cocoito, Cocoíte, Cuacuite, Flor de San José, Flor de sol,	fresh flower	ND	yes	ND	ND	antioxidant, antimicrobial, antiviral, aging	and antiviral	DOI: 10.1021/jasms.1c00367	kaempferol 3-O-a-ramnopiranosil(1–6)-b-galactopiranósido	MALDI MS technique with the addition of theDHB matrix	in vitro	inhibiting TNF-α,
Fabaceae	Gliricidia	sepium	yes	no	Cacahuananche, Cocoite, Cocoito, Cocoíte, Cuacuite, Flor de San José, Flor de sol,	fresh flower	ND	yes	ND	ND	antioxidant, antimicrobial, antiviral, aging	and antiviral	DOI: 10.1021/jasms.1c00367	kaempferol	MALDI MS technique with the addition ofthe DHB matrix	in vitro	inhibiting TNF-α,
Fabaceae	Olneya	tesota	no	no	Palo de hierro, Palo fierro, Tesota, Tésota, Uña de gato, Árbol de hierro, Árbol del hierro ; Hesen ; Hésen, Tesén . (Español) (Seri) (ND)	ND	ND	ND	ND	ND	ND	ND	ND	ND	ND	ND	ND
Fabaceae	Robinia	neomexicana	no	no	ND	ND	ND	ND	ND	ND	ND	ND	ND	ND	ND	ND	ND
Fabaceae	Myroxylon	balsamum	yes	no	Balsamillo, Balsamito, Bálsamo, Bálsamo de Perú, Bálsamo de San Salvador, Cedro chino, Nabá, Palo de bálsamo, Palo de trapiche, Árbol del bálsamo ; Hoitzilóxitl ; Chucte', (Español) (Náhuatl) Chucté ; Quie-nite, Yaga-quie-nite ; Mo-chi-cú ; Naba ; Chichipale, (Maya) (Zapoteco) (Chinanteco) (Ch'ol) Chuchupate, Guie-nita, Habal, Mo chi cu, Mo-chi-cu, Tolú, Yaga-guienite . (ND)	ND	ND	ND	ND	ND	Antimicrobial	ND	doi: 10.1128/AEM.70.8.4449-4457.2004	Benzoic Acid	Saccharomyces cerevisiae	Vaibility assay	Affecting the intracellular Membrane Trafficking Pathway
Fabaceae	Leptolobium	panamense	yes	no	Bálsamo amarillo, Bálsamo oloroso, Cencerro, Chile, Corteza de honduras, Guayacán, Huesillo, Huesito, Palo amargo	ND	ND	ND	ND	ND	Diarrhea, antipaludic, anticonceptive	ND	http://www.medicinatradicionalmexicana.unam.mx/apmtm/termino.php?l=3&t=acosmium-panamense	Acosmin	NA	NA	NA
Fabaceae	Leptolobium	panamense	yes	no	Bálsamo amarillo, Bálsamo oloroso, Cencerro, Chile, Corteza de honduras, Guayacán, Huesillo, Huesito, Palo amargo	ND	ND	ND	ND	ND	Diarrhea, antipaludic, anticonceptive	ND	http://www.medicinatradicionalmexicana.unam.mx/apmtm/termino.php?l=3&t=acosmium-panamense	Acosminin	NA	NA	NA
Fabaceae	Leptolobium	panamense	yes	no	Bálsamo amarillo, Bálsamo oloroso, Cencerro, Chile, Corteza de honduras, Guayacán, Huesillo, Huesito, Palo amargo	ND	ND	ND	ND	ND	Diarrhea, antipaludic, anticonceptive	ND	http://www.medicinatradicionalmexicana.unam.mx/apmtm/termino.php?l=3&t=acosmium-panamense	4-alpha-hidroxi-esparteín	NA	NA	NA
Fabaceae	Leptolobium	panamense	yes	no	Bálsamo amarillo, Bálsamo oloroso, Cencerro, Chile, Corteza de honduras, Guayacán, Huesillo, Huesito, Palo amargo	butanolic bark extracts	ND	ND	ND	ND	Hipoglycemiant	Diabetes	doi: 10.1016/j.jep.2003.09.049	Caffeic acid	Wistar rats with induced diabetes by streptozotocin	In vivo	ND
Fabaceae	Leptolobium	panamense	yes	no	Bálsamo amarillo, Bálsamo oloroso, Cencerro, Chile, Corteza de honduras, Guayacán, Huesillo, Huesito, Palo amargo	butanolic bark extracts	ND	ND	ND	ND	Hipoglycemiant	Diabetes	doi: 10.1016/j.jep.2003.09.050	Desmethylyangonine	Wistar rats with induced diabetes by streptozotocin	In vivo	ND
Fabaceae	Leptolobium	panamense	yes	no	Bálsamo amarillo, Bálsamo oloroso, Cencerro, Chile, Corteza de honduras, Guayacán, Huesillo, Huesito, Palo amargo	butanolic bark extracts	ND	ND	ND	ND	Hipoglycemiant	Diabetes	doi: 10.1016/j.jep.2003.09.051	β-d-O-glucoside 2	Wistar rats with induced diabetes by streptozotocin	In vivo	ND
Fabaceae	Leptolobium	panamense	yes	no	Bálsamo amarillo, Bálsamo oloroso, Cencerro, Chile, Corteza de honduras, Guayacán, Huesillo, Huesito, Palo amargo	butanolic bark extracts	ND	ND	ND	ND	Hipoglycemiant	Diabetes	doi: 10.1016/j.jep.2003.09.052	β-d-O-di (1-6)glucoside 3.	Wistar rats with induced diabetes by streptozotocin	In vivo	ND
Fabaceae	Swartzia	cubensis	no	no	Chaca, Corazón azul, Llora sangre, Naranjillo, Palo azul, Palo de gusano ; (Español) Cattox, K' atal' oox ; Catalox, Cutacuatzitziquí, K'altal oox . (Maya) (ND)	ND	ND	ND	ND	ND	ND	ND	ND	ND	ND	ND	ND
Fabaceae	Lonchocarpus	cruentus	no	no	Coral, Frijolillo, Guayacán, Palo de sangre, Rosa morada ; Machiche . (Español) (ND)	ND	ND	ND	ND	ND	ND	ND	ND	ND	ND	ND	ND
Fabaceae	Lonchocarpus	guatemalensis	no	no	Frijolillo, Gusanillo, Gusano, Gusano blanco, Marinero, Marinero de montaña, Palo de aro, Palo de gusano, Palo de oro, Palo de suelo, Palo de tepache, Palo gusano, Rosa morada, Vainillo	Plant extract	ND	ND	ND	ND	Antiacid	gastritis	doi: 10.1016/j.jep.2005.10.014	Lonchocarpin	gastric H+,K+-ATPase isolated from dog stomach.	In vitro	Inhibition of gastric H+,K+-ATPase
Fabaceae	Lonchocarpus	yucatanensis	no	no	Xu'ul ; Balché-chi, Xul, Xuul, Ya'ax xu'ul .	Leaves, stem bark and root extracts	ND	ND	ND	ND	ND	ND	doi: 10.1590/S0103-50532005000600028	2′,4-dimethoxy-6′-hydroxylonchocarpin	NA	NA	NA
Fabaceae	Lonchocarpus	yucatanensis	no	no	Xu'ul ; Balché-chi, Xul, Xuul, Ya'ax xu'ul .	Leaves, stem bark and root extracts	ND	ND	ND	ND	ND	ND	doi: 10.1590/S0103-50532005000600029	5,4′-dihydroxy-3′-methoxy-(6:7)-2,2-dimethylpyranoflavone	NA	NA	NA
Fabaceae	Lonchocarpus	yucatanensis	no	no	Xu'ul ; Balché-chi, Xul, Xuul, Ya'ax xu'ul .	Leaves, stem bark and root extracts	ND	ND	ND	ND	ND	ND	doi: 10.1590/S0103-50532005000600030	5,4′-dimethoxy-(6:7)-2,2-dimethylpyrano-flavone	NA	NA	NA
Fabaceae	Lonchocarpus	yucatanensis	no	no	Xu'ul ; Balché-chi, Xul, Xuul, Ya'ax xu'ul .	Root extracts	ND	ND	ND	ND	ND	ND	doi:10.1016/S0031-9422(02)00131-0	-hydroxy-6,7-(2",2"-dimethylchromene)flavanone	NA	NA	NA
Fabaceae	Lonchocarpus	yucatanensis	no	no	Xu'ul ; Balché-chi, Xul, Xuul, Ya'ax xu'ul .	Root extracts	ND	ND	ND	ND	ND	ND	doi:10.1016/S0031-9422(02)00131-1	5-methoxy-3-hydroxy-6,7-(2",2"-dimethylchromene)flavanone	NA	NA	NA
Fabaceae	Lonchocarpus	longistylus	no	no	Palo de plataches, Palo gusano ; Ba'al che', Balché, Saayab, X-balché	ND	ND	ND	ND	ND	ND	ND	NA	NA	NA	NA	NA
Fabaceae	Piscidia	piscipula	no	yes	Barbasco, Borrego, Flor de papagayo, Matapescado, Matapiojo, Palo de agua,	Roots and bark	ND	ND	ND	ND	Analgesic, hipnotic, antiespasmidic, antiviral, citotoxic	ND	http://www.medicinatradicionalmexicana.unam.mx/apmtm/termino.php?l=3&t=piscidia-piscipula	Dequelín	NA	NA	NA
Fabaceae	Piscidia	piscipula	no	yes	Barbasco, Borrego, Flor de papagayo, Matapescado, Matapiojo, Palo de agua,	Roots and bark	ND	ND	ND	ND	Analgesic, hipnotic, antiespasmidic, antiviral, citotoxic	ND	http://www.medicinatradicionalmexicana.unam.mx/apmtm/termino.php?l=3&t=piscidia-piscipula	Dumillon	NA	NA	NA
Fabaceae	Piscidia	piscipula	no	yes	Barbasco, Borrego, Flor de papagayo, Matapescado, Matapiojo, Palo de agua,	Roots and bark	ND	ND	ND	ND	Analgesic, hipnotic, antiespasmidic, antiviral, citotoxic	ND	http://www.medicinatradicionalmexicana.unam.mx/apmtm/termino.php?l=3&t=piscidia-piscipula	Entron	NA	NA	NA
Fabaceae	Piscidia	piscipula	no	yes	Barbasco, Borrego, Flor de papagayo, Matapescado, Matapiojo, Palo de agua,	Roots and bark	ND	ND	ND	ND	Analgesic, hipnotic, antiespasmidic, antiviral, citotoxic	ND	http://www.medicinatradicionalmexicana.unam.mx/apmtm/termino.php?l=3&t=piscidia-piscipula	4’-5’-7’-trihidroxi’-3’-5’ diprenil-genisteín	NA	NA	NA
Fabaceae	Piscidia	piscipula	no	yes	Barbasco, Borrego, Flor de papagayo, Matapescado, Matapiojo, Palo de agua,	Roots and bark	ND	ND	ND	ND	Analgesic, hipnotic, antiespasmidic, antiviral, citotoxic	ND	http://www.medicinatradicionalmexicana.unam.mx/apmtm/termino.php?l=3&t=piscidia-piscipula	Ichtinone	NA	NA	NA
Fabaceae	Piscidia	piscipula	no	yes	Barbasco, Borrego, Flor de papagayo, Matapescado, Matapiojo, Palo de agua,	Roots and bark	ND	ND	ND	ND	Analgesic, hipnotic, antiespasmidic, antiviral, citotoxic	ND	http://www.medicinatradicionalmexicana.unam.mx/apmtm/termino.php?l=3&t=piscidia-piscipula	Jamascín	NA	NA	NA
Fabaceae	Piscidia	piscipula	no	yes	Barbasco, Borrego, Flor de papagayo, Matapescado, Matapiojo, Palo de agua,	Roots and bark	ND	ND	ND	ND	Analgesic, hipnotic, antiespasmidic, antiviral, citotoxic	ND	http://www.medicinatradicionalmexicana.unam.mx/apmtm/termino.php?l=3&t=piscidia-piscipula	Lisetín	NA	NA	NA
Fabaceae	Piscidia	piscipula	no	yes	Barbasco, Borrego, Flor de papagayo, Matapescado, Matapiojo, Palo de agua,	Roots and bark	ND	ND	ND	ND	Analgesic, hipnotic, antiespasmidic, antiviral, citotoxic	ND	http://www.medicinatradicionalmexicana.unam.mx/apmtm/termino.php?l=3&t=piscidia-piscipula	Miletone	NA	NA	NA
Fabaceae	Piscidia	piscipula	no	yes	Barbasco, Borrego, Flor de papagayo, Matapescado, Matapiojo, Palo de agua,	Roots and bark	ND	ND	ND	ND	Analgesic, hipnotic, antiespasmidic, antiviral, citotoxic	ND	http://www.medicinatradicionalmexicana.unam.mx/apmtm/termino.php?l=3&t=piscidia-piscipula	8-prenil-pinocambrín	NA	NA	NA
Fabaceae	Piscidia	piscipula	no	yes	Barbasco, Borrego, Flor de papagayo, Matapescado, Matapiojo, Palo de agua,	Roots and bark	ND	ND	ND	ND	Analgesic, hipnotic, antiespasmidic, antiviral, citotoxic	ND	http://www.medicinatradicionalmexicana.unam.mx/apmtm/termino.php?l=3&t=piscidia-piscipula	Pisceritrona	NA	NA	NA
Fabaceae	Piscidia	piscipula	no	yes	Barbasco, Borrego, Flor de papagayo, Matapescado, Matapiojo, Palo de agua,	Roots and bark	ND	ND	ND	ND	Analgesic, hipnotic, antiespasmidic, antiviral, citotoxic	ND	http://www.medicinatradicionalmexicana.unam.mx/apmtm/termino.php?l=3&t=piscidia-piscipula	Piscidone	NA	NA	NA
Fabaceae	Piscidia	piscipula	no	yes	Barbasco, Borrego, Flor de papagayo, Matapescado, Matapiojo, Palo de agua,	Roots and bark	ND	ND	ND	ND	Analgesic, hipnotic, antiespasmidic, antiviral, citotoxic	ND	http://www.medicinatradicionalmexicana.unam.mx/apmtm/termino.php?l=3&t=piscidia-piscipula	Rotenone	NA	NA	NA
Fabaceae	Piscidia	piscipula	no	yes	Barbasco, Borrego, Flor de papagayo, Matapescado, Matapiojo, Palo de agua,	Roots and bark	ND	ND	ND	ND	Analgesic, hipnotic, antiespasmidic, antiviral, citotoxic	ND	http://www.medicinatradicionalmexicana.unam.mx/apmtm/termino.php?l=3&t=piscidia-piscipula	Villosinol	NA	NA	NA
Fabaceae	Piscidia	piscipula	no	yes	Barbasco, Borrego, Flor de papagayo, Matapescado, Matapiojo, Palo de agua,	Roots and bark	ND	ND	ND	ND	Analgesic, hipnotic, antiespasmidic, antiviral, citotoxic	ND	http://www.medicinatradicionalmexicana.unam.mx/apmtm/termino.php?l=3&t=piscidia-piscipula	Iso-wighteona	NA	NA	NA
Fabaceae	Piscidia	piscipula	no	yes	Barbasco, Borrego, Flor de papagayo, Matapescado, Matapiojo, Palo de agua,	Roots and bark	ND	ND	ND	ND	Analgesic, hipnotic, antiespasmidic, antiviral, citotoxic	ND	http://www.medicinatradicionalmexicana.unam.mx/apmtm/termino.php?l=3&t=piscidia-piscipula	fúkic acid	NA	NA	NA
Fabaceae	Piscidia	piscipula	no	yes	Barbasco, Borrego, Flor de papagayo, Matapescado, Matapiojo, Palo de agua,	Roots and bark	ND	ND	ND	ND	Analgesic, hipnotic, antiespasmidic, antiviral, citotoxic	ND	http://www.medicinatradicionalmexicana.unam.mx/apmtm/termino.php?l=3&t=piscidia-piscipula	3-metil-fúkic acid	NA	NA	NA
Fabaceae	Tephrosia	cinerea	no	no	Barbasco medicinal, Frijolillo, Mañanitas ; Bu'ul beech', Sulché	Plant extract	yes	ND	ND	ND	ND	ND	doi:10.1055/s-0030-1271190, doi:10.1055/s-0030-1271190	Apollinin	Theorical model	In vitro	ND
Fabaceae	Tephrosia	cinerea	no	no	Barbasco medicinal, Frijolillo, Mañanitas ; Bu'ul beech', Sulché	Plant extract	yes	ND	ND	ND	ND	ND	doi:10.1055/s-0030-1271190, doi:10.1055/s-0030-1271191	Glabra tephrin	Theorical model	In vitro	ND
Fabaceae	Tephrosia	cinerea	no	no	Barbasco medicinal, Frijolillo, Mañanitas ; Bu'ul beech', Sulché	Plant extract	yes	ND	ND	ND	ND	ND	doi:10.1055/s-0030-1271190, doi:10.1055/s-0030-1271192	Pseudosemiglabrin	Theorical model	In vitro	ND
Fabaceae	Tephrosia	cinerea	no	no	Barbasco medicinal, Frijolillo, Mañanitas ; Bu'ul beech', Sulché	Plant extract	yes	ND	ND	ND	ND	ND	doi:10.1055/s-0030-1271190, doi:10.1055/s-0030-1271193	Semiglabrin	Theorical model	In vitro	ND
Fabaceae	Tephrosia	cinerea	no	no	Barbasco medicinal, Frijolillo, Mañanitas ; Bu'ul beech', Sulché	Plant extract	yes	ND	ND	ND	ND	ND	doi:10.1055/s-0030-1271190, doi:10.1055/s-0030-1271194	3′-O-methyl quercetin 3,7-di-O-rhamnopyranoside	Theorical model	In vitro	ND
Fabaceae	Tephrosia	cinerea	no	no	Barbasco medicinal, Frijolillo, Mañanitas ; Bu'ul beech', Sulché	Plant extract	yes	ND	ND	ND	ND	ND	doi:10.1055/s-0030-1271190, doi:10.1055/s-0030-1271195	kaempferol 3,7-di-Orhamnopyranoside	Theorical model	In vitro	ND
Fabaceae	Tephrosia	cinerea	no	no	Barbasco medicinal, Frijolillo, Mañanitas ; Bu'ul beech', Sulché	Plant extract	yes	ND	ND	ND	ND	ND	doi:10.1055/s-0030-1271190, doi:10.1055/s-0030-1271196	Quercetin 3,7-di-O-rhamnopyranoside	Theorical model	In vitro	ND
Fabaceae	Tephrosia	cinerea	no	no	Barbasco medicinal, Frijolillo, Mañanitas ; Bu'ul beech', Sulché	Plant extract	yes	ND	ND	ND	ND	ND	doi:10.1055/s-0030-1271190, doi:10.1055/s-0030-1271197	3-O-β-glucopyranosylquercetin 7-O-α-rhamnopyranoside	Theorical model	In vitro	ND
Fabaceae	Tephrosia	cinerea	no	no	Barbasco medicinal, Frijolillo, Mañanitas ; Bu'ul beech', Sulché	Plant extract	yes	ND	ND	ND	ND	ND	doi:10.1055/s-0030-1271190, doi:10.1055/s-0030-1271198	3-O-β-xylopyranosylquercetin 7-O-α-rhamnopyranoside	Theorical model	In vitro	ND
Fabaceae	Tephrosia	cinerea	no	no	Barbasco medicinal, Frijolillo, Mañanitas ; Bu'ul beech', Sulché	Plant extract	yes	ND	ND	ND	ND	ND	doi:10.1055/s-0030-1271190, doi:10.1055/s-0030-1271199	3-O-α-arabinopyranosylquercetin 7-O-α-rhamnopyranoside	Theorical model	In vitro	ND
Fabaceae	Tephrosia	cinerea	no	no	Barbasco medicinal, Frijolillo, Mañanitas ; Bu'ul beech', Sulché	Plant extract	yes	ND	ND	ND	ND	ND	doi:10.1055/s-0030-1271190, doi:10.1055/s-0030-1271200	5-O-methylgenistein 7-O-β-D-glucopyranoside	Theorical model	In vitro	ND
Fabaceae	Tephrosia	cinerea	no	no	Barbasco medicinal, Frijolillo, Mañanitas ; Bu'ul beech', Sulché	Plant extract	yes	ND	ND	ND	ND	ND	doi:10.1055/s-0030-1271190, doi:10.1055/s-0030-1271201	Quercetin 3-O-β-glucopyronoside	Theorical model	In vitro	ND
Fabaceae	Tephrosia	cinerea	no	no	Barbasco medicinal, Frijolillo, Mañanitas ; Bu'ul beech', Sulché	Plant extract	yes	ND	ND	ND	ND	ND	doi:10.1055/s-0030-1271190, doi:10.1055/s-0030-1271202	Quercetin 3-O-α-rhamnopyranoside	Theorical model	In vitro	ND
Fabaceae	Tephrosia	cinerea	no	no	Barbasco medicinal, Frijolillo, Mañanitas ; Bu'ul beech', Sulché	Plant extract	yes	ND	ND	ND	ND	ND	doi:10.1055/s-0030-1271190, doi:10.1055/s-0030-1271203	Kaempferol	Theorical model	In vitro	ND
Fabaceae	Tephrosia	cinerea	no	no	Barbasco medicinal, Frijolillo, Mañanitas ; Bu'ul beech', Sulché	Plant extract	yes	ND	ND	ND	ND	ND	doi:10.1055/s-0030-1271190, doi:10.1055/s-0030-1271204	7-O-methylquercetin	Theorical model	In vitro	ND
Fabaceae	Bauhinia	coulteri	no	no	ND	ND	ND	ND	ND	ND	ND	ND	NA	NA	NA	NA	NA
Fabaceae	Bauhinia	divaricata	yes	yes	Calzoncillo, Cimarrona, Cordoncillo, Guacimilla, Palo de mariposa, Pata de borrego, Pata de cabra, Pata de chivo, Pata de cochino, Pata de puerco, Pata de res, Pata de toro, Pata de vaca, Pata de venado, Pezuña de venado, Pie de cabra, Papalocuahuit	ND	ND	ND	ND	ND	Diarrhea, Pulmonary diseases	ND	http://www.medicinatradicionalmexicana.unam.mx/apmtm/termino.php?l=3&t=bauhinia-divaricata	ND	NA	NA	NA
Fabaceae	Bauhinia	jenningsii	no	no	Nombre(s) común(es): Pata de vaca ; Sak ts' ulub took', Tsiimim ts' ulub took' . (Español) (Maya)	ND	ND	ND	ND	ND	ND	ND	ND	ND	ND	ND	ND
Fabaceae	Cercis	canadensis	yes	no	Cuaresma, Flor de pata de vaca, Palo de Judas, Palo de rosa, Pata de vaca . (Español)	ND	ND	ND	ND	ND	ND	ND	ND	ND	ND	ND	ND
Fabaceae	Schnella	herrerae	no	no	Pata de cochino blanco, Pata de vaca ; Boox ts'ulub took, Chak ki' biix, (Español) Chak-ts'ulubtok, Ki' biix aak', Kibix ; Tok' . (Maya) (Tsotsil)	ND	ND	ND	ND	ND	ND	ND	ND	ND	ND	ND	ND
Fabaceae	Hymenaea	courbaril	yes	no	Algarrobo, Cuapinol, Cuapinole ; Cuapinoli ; Guié se ; (Español) (Náhuatl) (Zapoteco) Tunditipí, Tundityú ; Lai-tus ; Tsa'pushan ; Coapinole, Cuapile, Guapinol, Nere, (Mixteco) (Chontal) (Popoloca) Pacuy, Pakai, Pakay . (ND)		ND	ND	ND	ND	Citotoxic agent	Prostate cancer	DOI: 10.3390/molecules26206142	Caryophyllene oxide	PC-3 cells	Viability assay	Intrinsic apoptosis
Fabaceae	Hymenaea	courbaril	yes	no	Algarrobo, Cuapinol, Cuapinole ; Cuapinoli ; Guié se ; (Español) (Náhuatl) (Zapoteco) Tunditipí, Tundityú ; Lai-tus ; Tsa'pushan ; Coapinole, Cuapile, Guapinol, Nere, (Mixteco) (Chontal) (Popoloca) Pacuy, Pakai, Pakay . (ND)	Seed extract	yes	ND	ND	ND	Citotoxic agent	Melanoma cancer	doi: 10.1590/0001-3765201920180446	taxifolin, quercetin and 7-methoxycatechin	B16F10 melanoma cells	Viability assay	Intrinsic apoptosis
Fabaceae	Hymenaea	courbaril	yes	no	Algarrobo, Cuapinol, Cuapinole ; Cuapinoli ; Guié se ; (Español) (Náhuatl) (Zapoteco) Tunditipí, Tundityú ; Lai-tus ; Tsa'pushan ; Coapinole, Cuapile, Guapinol, Nere, (Mixteco) (Chontal) (Popoloca) Pacuy, Pakai, Pakay . (ND)	Ethanolic extract	ND	ND	ND	ND	bioinsecticide agent	ND	DOI: 10.1016/j.sjbs.2021.09.005	ND	Drosophila melanogaster	Viability assay	ND
Fabaceae	Hymenaea	courbaril	yes	no	Algarrobo, Cuapinol, Cuapinole ; Cuapinoli ; Guié se ; (Español) (Náhuatl) (Zapoteco) Tunditipí, Tundityú ; Lai-tus ; Tsa'pushan ; Coapinole, Cuapile, Guapinol, Nere, (Mixteco) (Chontal) (Popoloca) Pacuy, Pakai, Pakay . (ND)	Xylem sap	ND	ND	ND	ND	Antifungal and citotoxic agent		DOI: 10.1186/1472-6882-14-245	Fisetin	Fungal culture	Viability assay
Fabaceae	Dialium	guianense	no	no	Palo de lacandón, Palo lacandón, Tamarindo silvestre, Guach, Guapaque, Guash, Huapake, Huapaque, Paque, Paquí	ND	ND	ND	ND	ND	ND	ND	NA	NA	NA	NA	NA
Fabaceae	Alnus	acuminata	yes	no	Abedul, Aliso, Ilite verde, Palo de águila, Álamo ; Aile ; Tepamu (Español) (Náhuatl) ; Alijo, Elite, Hilit, Hilite, Ilite . (Tarasco) (ND)	stem bark extrack	ND	yes	ND	ND	ND	ND	doi: 10.3109/13880209.2011.564634	δ-Amirone	Male Wistar rats	In vivo	ND
Fabaceae	Alnus	acuminata	yes	no	Abedul, Aliso, Ilite verde, Palo de águila, Álamo ; Aile ; Tepamu (Español) (Náhuatl) ; Alijo, Elite, Hilit, Hilite, Ilite . (Tarasco) (ND)	stem bark extrack	ND	yes	ND	ND	ND	ND	doi: 10.3109/13880209.2011.564634	4′,7-dimethoxy apigenin	Male Wistar rats	In vivo	ND
Fabaceae	Quercus	crassifolia	yes	no	NA	bark extract	yes	ND	ND	ND	ND	ND	doi: 10.3390/antiox7070081	phenolic compounds	spectrophotometric methods	in vitro	ND
Fabaceae	Quercus	crassifolia	yes	no	NA	bark extract	yes	ND	ND	ND	Antibacterial activity		DOI: 10.1111/1750-3841.14652	ND	Bacterial culture	In vitro	ND
Fabaceae	Quercus	crassipes	no	no	ND	ND	ND	ND	ND	ND	ND	ND	ND	ND	ND	ND	ND
Fabaceae	Quercus	ocoteifolia	no	no	ND	ND	ND	ND	ND	ND	ND	ND	ND	ND	ND	ND	ND
Fabaceae	Quercus	emoryi	no	no	Bellota, Encino, Encino chino, Encino colorado, Encino negro, Encino prieto, Encino rojo (Español)	ND	ND	ND	ND	ND	ND	ND	ND	ND	ND	ND	ND
Fabaceae	Quercus	magnoliifolia	no	no	Bermejo, Encino, Encino amarillo, Encino barcino, Encino blanco, Encino colorado, Encino manzano, Encino napis, Encino prieto, Encino roble, Roble, Roble blanco ; Ahuacocoztli, Jiote (Español) ; Encino ahuatl . (Náhuatl) (ND)	ND	ND	ND	ND	ND	ND	ND	ND	ND	ND	ND	ND
Fabaceae	Quercus	oleoides	no	no	NA	ND	ND	ND	ND	ND	ND	ND	ND	ND	ND	ND	ND
Fabaceae	Juglans	major	no	no	Nogal, Nogal cimarrón, Nogal silvestre (Español)	ND	ND	ND	ND	ND	ND	ND	ND	ND	ND	ND	ND
Fabaceae	Juglans	mollis	no	no	Nogal, Nogal cimarrón, Nogal encarcelado, Nogal hoja, Nogal negro, Nogal nuez meca, Nuez de caballo, Nuez meca . (Español)	bark extract	yes	yes	ND	ND	nephroprotective agent	ischemia-reperfusion (I/R) injury	doi: 10.1186/s12906-019-2604-7	ND	Wistar rats	In vivo	Downregulation of levels of creatinine, ALT, MDA, IL-1β, IL-6, and TNF-α
Fabaceae	Juglans	mollis	no	no	Nogal, Nogal cimarrón, Nogal encarcelado, Nogal hoja, Nogal negro, Nogal nuez meca, Nuez de caballo, Nuez meca . (Español)	bark extract	ND	ND	ND	ND	Antimycobacterial activity	Tuberculosis	DOI: 10.1002/ptr.2343	ND	Bacterial culture	In vitro	ND
Fabaceae	Juglans	mollis	no	no	Nogal, Nogal cimarrón, Nogal encarcelado, Nogal hoja, Nogal negro, Nogal nuez meca, Nuez de caballo, Nuez meca . (Español)	cortex extract	ND	ND	ND	ND	antiherpetic activity	Herpes virus infection	https://doi.org/10.1080/14786419.2017.1423300	ND	Vero cells	In vitro	ND
Fabaceae	Juglans	mollis	no	no	Nogal, Nogal cimarrón, Nogal encarcelado, Nogal hoja, Nogal negro, Nogal nuez meca, Nuez de caballo, Nuez meca . (Español)	bark extract	ND	ND	ND	ND	Protective effect	Liver damage	PMID: 21301013	ND	Huh7 cells	In vitro	ND
Fabaceae	Geranium	hernandesii	no	no	NA	ND	ND	ND	ND	ND	ND	ND	ND	ND	ND	ND	ND
Fabaceae	Geranium	mexicanum	yes	no	Geranio de olor, Mano de león, Pata de león ; Tlalauhcapatli . (Español) (ND)	air-driedplant material	ND	ND	ND	ND	Antiprotozoal activity	Entamoeba histolytica and Giardia lamblia infection	doi: 10.1016/j.jep.2005.01.019	flavan-3-ol, (−)-epicatechin	In vitro	In vitro susceptibility assays	Programmed cell death
Fabaceae	Geranium	mexicanum	yes	no	Geranio de olor, Mano de león, Pata de león ; Tlalauhcapatli . (Español) (ND)	methanol extract of the aerial parts	ND	ND	ND	ND	Antiprotozoal activity	Trichomoniasis	DOI: 10.1016/j.jep.2007.06.001	ND	In vitro	In vitro susceptibility assays	ND
Fabaceae	Geranium	seemanni	no	no	NA	Flowers alcoholic extracts	ND	ND	ND	ND	Diuretic	ND	doi: 10.1152/ajprenal.00221.2017	Geraniin	Wistar rats	In vivo	inhibiting the Na +-K +-2Cl - cotransporter NKCC2
Fabaceae	Geranium	niveum	no	no	NA	Extracts and geranins A and D	yes	ND	ND	ND	ND	pain, fevers, and gastrointestinal ailments	doi: 10.1021/jf0483725.	proanthocyanidins	spectrophotometric methods	In vitro	ND
Fabaceae	Geranium	niveum	no	no	NA	air-dried plant material extracts	ND	ND	ND	ND	New Antiprotozoal agent	Giardia lamblia and Entamoeba histolytica infection	https://doi.org/10.1021/np980467b	A-Type Proanthocyanidins	Parasites culture	In vitro	ND
Fabaceae	Geranium	niveum	no	no	NA	air-dried plant material extracts	yes	ND	ND	ND	ND	Cerebral ischemia	doi: 10.3390/antiox9030253.	ND	Primary neurons culture	In vitro	ND
Fabaceae	Amoreuxia	wrightii	no	no	Botón de oro, Huevos de víbora ; Kabal chuun, Mo'ol koj, Sak yaab . (Español) (Maya)	ND	ND	ND	ND	ND	ND	ND	ND	ND	ND	ND	ND
Fabaceae	Bixa	orellana	yes	no	Achiotillo, Achote, Chayotillo ; Achiote ; K'uxub, Kiui ; (Español) (Náhuatl) (Maya) Achiotl ; Bia, Uchuviá ; A'huauj, Acua'u, Aua'u ; Acanguaricua ; Achi-ol (Huasteco) (Zapoteco) (Totonaco) (Tarasco) ; Achút ; Bosh ; Cúypuc ; Joosh ; Acua u, Arnato, Axiote, Axuuut, (Chontal) (Mixe) (Tsotsil) (Popoloca) (Tojolabal) Changuarica, Hejih to, Ilisil, K'uxu, Ka'an ku-xuub, Kiwi, Kusitub, Kuwi',Pamuca, …	seed extrac	yes	yes	ND	ND	Antihiperglucemic	diabetes	https://doi.org/10.1002/ptr.5088	ND	Wistar rats	In vivo	ND
Fabaceae	Bixa	orellana	yes	no	Achiotillo, Achote, Chayotillo ; Achiote ; K'uxub, Kiui ; (Español) (Náhuatl) (Maya) Achiotl ; Bia, Uchuviá ; A'huauj, Acua'u, Aua'u ; Acanguaricua ; Achi-ol (Huasteco) (Zapoteco) (Totonaco) (Tarasco) ; Achút ; Bosh ; Cúypuc ; Joosh ; Acua u, Arnato, Axiote, Axuuut, (Chontal) (Mixe) (Tsotsil) (Popoloca) (Tojolabal) Changuarica, Hejih to, Ilisil, K'uxu, Ka'an ku-xuub, Kiwi, Kusitub, Kuwi',Pamuca, …	seed extrac	yes	ND	ND	ND	ND	ND	doi: 10.1055/a-1266-6674	lipophilic extract, bixin, and δ-tocotrienol		In vivo	ND
Fabaceae	Bixa	orellana	yes	no	Achiotillo, Achote, Chayotillo ; Achiote ; K'uxub, Kiui ; (Español) (Náhuatl) (Maya) Achiotl ; Bia, Uchuviá ; A'huauj, Acua'u, Aua'u ; Acanguaricua ; Achi-ol (Huasteco) (Zapoteco) (Totonaco) (Tarasco) ; Achút ; Bosh ; Cúypuc ; Joosh ; Acua u, Arnato, Axiote, Axuuut, (Chontal) (Mixe) (Tsotsil) (Popoloca) (Tojolabal) Changuarica, Hejih to, Ilisil, K'uxu, Ka'an ku-xuub, Kiwi, Kusitub, Kuwi',Pamuca, …		ND	ND	ND	ND	ND	Embryonic Malformations	doi: 10.3390/biom9010019	vitamin E	Embryonic model	In vivo	Protects through Alterations in PI3K/Akt-Cyclin D1 Pathway
Fabaceae	Bixa	orellana	yes	no	Achiotillo, Achote, Chayotillo ; Achiote ; K'uxub, Kiui ; (Español) (Náhuatl) (Maya) Achiotl ; Bia, Uchuviá ; A'huauj, Acua'u, Aua'u ; Acanguaricua ; Achi-ol (Huasteco) (Zapoteco) (Totonaco) (Tarasco) ; Achút ; Bosh ; Cúypuc ; Joosh ; Acua u, Arnato, Axiote, Axuuut, (Chontal) (Mixe) (Tsotsil) (Popoloca) (Tojolabal) Changuarica, Hejih to, Ilisil, K'uxu, Ka'an ku-xuub, Kiwi, Kusitub, Kuwi',Pamuca, …	Fruits	ND	yes	ND	ND	ND	ND	https://doi.org/10.1080/14786419.2021.1974436	bixasteroid	LPS-induced RAW 264.7 macrophages	In vitro	NO release inhibitory activity
Fabaceae	Bixa	orellana	yes	no	Achiotillo, Achote, Chayotillo ; Achiote ; K'uxub, Kiui ; (Español) (Náhuatl) (Maya) Achiotl ; Bia, Uchuviá ; A'huauj, Acua'u, Aua'u ; Acanguaricua ; Achi-ol (Huasteco) (Zapoteco) (Totonaco) (Tarasco) ; Achút ; Bosh ; Cúypuc ; Joosh ; Acua u, Arnato, Axiote, Axuuut, (Chontal) (Mixe) (Tsotsil) (Popoloca) (Tojolabal) Changuarica, Hejih to, Ilisil, K'uxu, Ka'an ku-xuub, Kiwi, Kusitub, Kuwi',Pamuca, …	Fruits	ND	ND	ND	ND	Antimicrobial	halitosis	https://doi.org/10.1016/j.pdpdt.2020.101751	ND	Clinical trial	In vivo	ND
Fabaceae	Bixa	orellana	yes	no	Achiotillo, Achote, Chayotillo ; Achiote ; K'uxub, Kiui ; (Español) (Náhuatl) (Maya) Achiotl ; Bia, Uchuviá ; A'huauj, Acua'u, Aua'u ; Acanguaricua ; Achi-ol (Huasteco) (Zapoteco) (Totonaco) (Tarasco) ; Achút ; Bosh ; Cúypuc ; Joosh ; Acua u, Arnato, Axiote, Axuuut, (Chontal) (Mixe) (Tsotsil) (Popoloca) (Tojolabal) Changuarica, Hejih to, Ilisil, K'uxu, Ka'an ku-xuub, Kiwi, Kusitub, Kuwi',Pamuca, …	Seed extract	yes	ND	ND	ND	Antiproliferative agent	Cancer	https://doi.org/10.1080/14786419.2022.2036144	carotenoids	human lung cancer (A549), cervical cancer (HeLa), and breast cancer (MCF-7) cell lines	In vivo	ND
Fabaceae	Bixa	orellana	yes	no	Achiotillo, Achote, Chayotillo ; Achiote ; K'uxub, Kiui ; (Español) (Náhuatl) (Maya) Achiotl ; Bia, Uchuviá ; A'huauj, Acua'u, Aua'u ; Acanguaricua ; Achi-ol (Huasteco) (Zapoteco) (Totonaco) (Tarasco) ; Achút ; Bosh ; Cúypuc ; Joosh ; Acua u, Arnato, Axiote, Axuuut, (Chontal) (Mixe) (Tsotsil) (Popoloca) (Tojolabal) Changuarica, Hejih to, Ilisil, K'uxu, Ka'an ku-xuub, Kiwi, Kusitub, Kuwi',Pamuca, …	Seed extract	ND	ND	ND	ND	Antifungal	Candidiasis	PMID: 31883250	ND	Fungal culture	In vitro	ND
Fabaceae	Bixa	orellana	yes	no	Achiotillo, Achote, Chayotillo ; Achiote ; K'uxub, Kiui ; (Español) (Náhuatl) (Maya) Achiotl ; Bia, Uchuviá ; A'huauj, Acua'u, Aua'u ; Acanguaricua ; Achi-ol (Huasteco) (Zapoteco) (Totonaco) (Tarasco) ; Achút ; Bosh ; Cúypuc ; Joosh ; Acua u, Arnato, Axiote, Axuuut, (Chontal) (Mixe) (Tsotsil) (Popoloca) (Tojolabal) Changuarica, Hejih to, Ilisil, K'uxu, Ka'an ku-xuub, Kiwi, Kusitub, Kuwi',Pamuca, …	Seed extract	ND	ND	ND	ND	hypolipidemic agent	Hyperlipidemia	https://doi.org/10.1002/ptr.4675	ND	Male Swiss mice	In vivo	ND
Fabaceae	Bixa	orellana	yes	no	Achiotillo, Achote, Chayotillo ; Achiote ; K'uxub, Kiui ; (Español) (Náhuatl) (Maya) Achiotl ; Bia, Uchuviá ; A'huauj, Acua'u, Aua'u ; Acanguaricua ; Achi-ol (Huasteco) (Zapoteco) (Totonaco) (Tarasco) ; Achút ; Bosh ; Cúypuc ; Joosh ; Acua u, Arnato, Axiote, Axuuut, (Chontal) (Mixe) (Tsotsil) (Popoloca) (Tojolabal) Changuarica, Hejih to, Ilisil, K'uxu, Ka'an ku-xuub, Kiwi, Kusitub, Kuwi',Pamuca, …	Seed extract	yes	ND	ND	ND	Anticancer agent	Melanoma	https://doi.org/10.1016/j.fct.2019.02.013	Bixin	Melanoma cells	In vitro	ND
Fabaceae	Bixa	orellana	yes	no	Achiotillo, Achote, Chayotillo ; Achiote ; K'uxub, Kiui ; (Español) (Náhuatl) (Maya) Achiotl ; Bia, Uchuviá ; A'huauj, Acua'u, Aua'u ; Acanguaricua ; Achi-ol (Huasteco) (Zapoteco) (Totonaco) (Tarasco) ; Achút ; Bosh ; Cúypuc ; Joosh ; Acua u, Arnato, Axiote, Axuuut, (Chontal) (Mixe) (Tsotsil) (Popoloca) (Tojolabal) Changuarica, Hejih to, Ilisil, K'uxu, Ka'an ku-xuub, Kiwi, Kusitub, Kuwi',Pamuca, …	Seed extract	ND	ND	ND	ND	Antileishmania agent	Leishmaniasis	https://doi.org/10.1159/000335280	ND	BALB/c mice	In vivo	ND
Fabaceae	Bixa	orellana	yes	no	Achiotillo, Achote, Chayotillo ; Achiote ; K'uxub, Kiui ; (Español) (Náhuatl) (Maya) Achiotl ; Bia, Uchuviá ; A'huauj, Acua'u, Aua'u ; Acanguaricua ; Achi-ol (Huasteco) (Zapoteco) (Totonaco) (Tarasco) ; Achút ; Bosh ; Cúypuc ; Joosh ; Acua u, Arnato, Axiote, Axuuut, (Chontal) (Mixe) (Tsotsil) (Popoloca) (Tojolabal) Changuarica, Hejih to, Ilisil, K'uxu, Ka'an ku-xuub, Kiwi, Kusitub, Kuwi',Pamuca, …	Seed extract	ND	ND	ND	ND	Antileishmania agent	Leishmaniasis	https://doi.org/10.1159/000335281	ND	Leishmania culture	In vitro	ND
Fabaceae	Bixa	orellana	yes	no	Achiotillo, Achote, Chayotillo ; Achiote ; K'uxub, Kiui ; (Español) (Náhuatl) (Maya) Achiotl ; Bia, Uchuviá ; A'huauj, Acua'u, Aua'u ; Acanguaricua ; Achi-ol (Huasteco) (Zapoteco) (Totonaco) (Tarasco) ; Achút ; Bosh ; Cúypuc ; Joosh ; Acua u, Arnato, Axiote, Axuuut, (Chontal) (Mixe) (Tsotsil) (Popoloca) (Tojolabal) Changuarica, Hejih to, Ilisil, K'uxu, Ka'an ku-xuub, Kiwi, Kusitub, Kuwi',Pamuca, …	Leaves extract	ND	yes	ND	ND	ND	Inflamation	DOI: 10.1159/000319907	ND	bradykinin-induced hind paw edema model		Inhibits bradykinin-induced inflammation through suppression of nitric oxide production
Fabaceae	Bixa	orellana	yes	no	Achiotillo, Achote, Chayotillo ; Achiote ; K'uxub, Kiui ; (Español) (Náhuatl) (Maya) Achiotl ; Bia, Uchuviá ; A'huauj, Acua'u, Aua'u ; Acanguaricua ; Achi-ol (Huasteco) (Zapoteco) (Totonaco) (Tarasco) ; Achút ; Bosh ; Cúypuc ; Joosh ; Acua u, Arnato, Axiote, Axuuut, (Chontal) (Mixe) (Tsotsil) (Popoloca) (Tojolabal) Changuarica, Hejih to, Ilisil, K'uxu, Ka'an ku-xuub, Kiwi, Kusitub, Kuwi',Pamuca, …	Bark extract	yes	yes	ND	ND	Hepatoprotector agent	APAP-induced toxicity	PMID: 32850299	polyphenols, saponins, tannins, sterols, anthraquinones, and coumarins	acetaminophen (APAP)-induced liver injury	In vivo	ND
Fabaceae	Bixa	orellana	yes	no	Achiotillo, Achote, Chayotillo ; Achiote ; K'uxub, Kiui ; (Español) (Náhuatl) (Maya) Achiotl ; Bia, Uchuviá ; A'huauj, Acua'u, Aua'u ; Acanguaricua ; Achi-ol (Huasteco) (Zapoteco) (Totonaco) (Tarasco) ; Achút ; Bosh ; Cúypuc ; Joosh ; Acua u, Arnato, Axiote, Axuuut, (Chontal) (Mixe) (Tsotsil) (Popoloca) (Tojolabal) Changuarica, Hejih to, Ilisil, K'uxu, Ka'an ku-xuub, Kiwi, Kusitub, Kuwi',Pamuca, …	Bark extract	ND	ND	ND	ND	Antiosteoporosis agent	Osteoporosis	doi: 10.1016/j.biopha.2018.04.083.	Tocotrienol	male osteoporosis model induced by buserelin	In vivo	ND
Fabaceae	Bixa	orellana	yes	no	Achiotillo, Achote, Chayotillo ; Achiote ; K'uxub, Kiui ; (Español) (Náhuatl) (Maya) Achiotl ; Bia, Uchuviá ; A'huauj, Acua'u, Aua'u ; Acanguaricua ; Achi-ol (Huasteco) (Zapoteco) (Totonaco) (Tarasco) ; Achút ; Bosh ; Cúypuc ; Joosh ; Acua u, Arnato, Axiote, Axuuut, (Chontal) (Mixe) (Tsotsil) (Popoloca) (Tojolabal) Changuarica, Hejih to, Ilisil, K'uxu, Ka'an ku-xuub, Kiwi, Kusitub, Kuwi',Pamuca, …	Leaves extract	ND	yes	ND	ND	Antibacterial activity	Mycobacterium abscessusn infection	doi: 10.3390/antibiotics11060817.	Ellagic acid	Viability assay	In vitro	ND
Bixaceae.	Cochlospermum palmatifidum	palmatifidum	no	no	Saiya	ND	ND	ND	ND	ND	ND	ND	NA	ND	NA	NA	ND
Bixaceae.	Cochlospermum (Cochlospermun)	vitifolium	yes	no	Acacia, Algodón, Algodón silvestre, Bola de toro, Carne de perro, Cojón de caballo, Cojón de toro, Copa de oro, Coquito, Corcho, Flor de mayo, Flor izquierda, Girasol, Madera de pasta, Mano de león, Mirasol, Palo amarillo, Palo barril, Palo cuchara, Palo de cuchara, Palo de rosa, Palo de rosa amarilla, Pochote, Rosa amarilla, Sarna de perro, Tamborcito, Tecomate ; Tecomaxóchitl, Tonalxochit	ND	yes	ND	ND	ND	Hepatitis C, jaundice, liver diseases, diabetes, metabolic syndrome, and high blood pressure	antihypertensive, hypoglycemic, antidiabetic, immunomodulatory and anti-inflammatory	DOI: 10.3390/molecules23081952	Gentisic acid	Aorta rat	in vitro	ND
Bixaceae.	Cochlospermum (Cochlospermun)	vitifolium	yes	no	Acacia, Algodón, Algodón silvestre, Bola de toro, Carne de perro, Cojón de caballo, Cojón de toro, Copa de oro, Coquito, Corcho, Flor de mayo, Flor izquierda, Girasol, Madera de pasta, Mano de león, Mirasol, Palo amarillo, Palo barril, Palo cuchara, Palo de cuchara, Palo de rosa, Palo de rosa amarilla, Pochote, Rosa amarilla, Sarna de perro, Tamborcito, Tecomate ; Tecomaxóchitl, Tonalxochit	ND	yes	ND	ND	ND	antiinflamtory	activity against inflammatory, tumor and diabetic processes	DOI: 10.3390/molecules23081953	Aromadendrina	Na	ND	ND
Bixaceae.	Cochlospermum (Cochlospermun)	vitifolium	yes	no	Acacia, Algodón, Algodón silvestre, Bola de toro, Carne de perro, Cojón de caballo, Cojón de toro, Copa de oro, Coquito, Corcho, Flor de mayo, Flor izquierda, Girasol, Madera de pasta, Mano de león, Mirasol, Palo amarillo, Palo barril, Palo cuchara, Palo de cuchara, Palo de rosa, Palo de rosa amarilla, Pochote, Rosa amarilla, Sarna de perro, Tamborcito, Tecomate ; Tecomaxóchitl, Tonalxochit	ND	ND	yes	ND	ND	antiinflamtory	antioxidant and cytoprotective effects	DOI: 10.3390/molecules23081954	Taxifolin	RAW264 macrophage cell lines	RAW264 macrophage cell lines	inhibit the release of inflammatory mediators via upregulation of HO-1 activity through the MAPK/Nrf2 signaling pathway in macrophage
Cistaceae	Helianthemum	glomeratum	yes	yes	Damiana, Hierba de la gallina, Juanita, Nanajuana, Sanalotodo, Sanguinaria, Santa, Martha ; Nexticínatl ; Hierba ceniza ; Janajuana, Masiola, Nehnexticxihuitl	ND	ND	yes	ND	ND	disorders of the digestive system such as biliousness, anger, dysentery, gastritis, upset stomach, looseness, vomiting, to cleanse and refresh the intestines, antiinflammatory, antimicrobial, antioxidant and antitumor	antiinflammatory and antioxidant	DOI: 10.1002/ptr.3189	Tiliroside	NA	NA
Malvaceae	Sterculia	apetala	yes	no	Bellota, Castaña, Castaño, Mulato, Árbol del bellote ; Pepetaca, Petaca	stem bark	yes	yes	ND	ND	antioxidant, antimicrobial and anti-inflammatory	antioxidant and cytoprotective effects	DOI: 10.3390/molecules23071759	cyclopropenoic acids	ABTS and Folin-Ciocalteau methods	Gas Chromatography	ND
Malvaceae	Sterculia	apetala	yes	no	Bellota, Castaña, Castaño, Mulato, Árbol del bellote ; Pepetaca, Petaca	stem bark	yes	yes	ND	ND	antioxidant, antimicrobial and anti-inflammatory	antioxidant and cytoprotective effects	DOI: 10.3390/molecules23071760	sterculic acid	ABTS and Folin-Ciocalteau methods	Gas Chromatography	ND
Malvaceae	Sterculia	apetala	yes	no	Bellota, Castaña, Castaño, Mulato, Árbol del bellote ; Pepetaca, Petaca	stem bark	yes	yes	ND	ND	antioxidant, antimicrobial and anti-inflammatory	antioxidant and cytoprotective effects	DOI: 10.3390/molecules23071761	malvalic acid	ABTS and Folin-Ciocalteau methods	Gas Chromatography	ND
Malvaceae	Sterculia	apetala	yes	no	Bellota, Castaña, Castaño, Mulato, Árbol del bellote ; Pepetaca, Petaca	stem bark	yes	ND	ND	ND	antioxidant	antioxidant	https://www.scielo.br/j/aa/a/pwfk6qC7JCfkgxBWrYwhqjt/?format=pdf&lang=pt		Folin Ciocalteu reagent, utilized the DPPH free	ND	ND
Malvaceae	Sterculia	apetala	yes	no	Bellota, Castaña, Castaño, Mulato, Árbol del bellote ; Pepetaca, Petaca	stem bark	yes	ND	ND	ND	antioxidant	antioxidant	https://www.scielo.br/j/aa/a/pwfk6qC7JCfkgxBWrYwhqjt/?format=pdf&lang=pt	estigmasterol	Folin Ciocalteu reagent, utilized the DPPH free	ND	ND
Malvaceae	Sterculia	apetala	yes	no	Bellota, Castaña, Castaño, Mulato, Árbol del bellote ; Pepetaca, Petaca	stem bark	yes	ND	ND	ND	antioxidant	antioxidant	https://www.scielo.br/j/aa/a/pwfk6qC7JCfkgxBWrYwhqjt/?format=pdf&lang=pt	lupeol ester	Folin Ciocalteu reagent, utilized the DPPH free	ND	ND
Malvaceae	Sterculia	apetala	yes	no	Bellota, Castaña, Castaño, Mulato, Árbol del bellote ; Pepetaca, Petaca	stem bark	yes	ND	ND	ND	antioxidant	antioxidant	https://www.scielo.br/j/aa/a/pwfk6qC7JCfkgxBWrYwhqjt/?format=pdf&lang=pt	betulinic acid	Folin Ciocalteu reagent, utilized the DPPH free	ND	ND
Malvaceae	Sterculia	apetala	yes	no	Bellota, Castaña, Castaño, Mulato, Árbol del bellote ; Pepetaca, Petaca	seeds	ND	yes	ND	ND	ND	in body weight and adiposity, improvements in glucose tolerance and attenuates hepatic inflammation	file:///Users/mariaelenamartinezenriquez/Downloads/articuloSep2014Vol65No3.pdf	sterculic acid	gas chromatography	In vivo	inhibit stearoyl–CoA desaturase activity
Malvaceae	Chiranthodendron	pentadactylon	yes	no	Gallinita, Majagua, Manita, Manita de león, Mano de león, Mora, Palo de mecate	flowers	ND	ND	ND	ND	antibacterial, antiprotozoal, vasorelaxant, antisecretory, and antipropulsive	antimicrobial and antidiarrheal	doi: 10.4103/0973-1296.204564	(-)-Epicatechin	NA	in vitro and in vivo	ND
Malvaceae	Chiranthodendron	pentadactylon	yes	no	Gallinita, Majagua, Manita, Manita de león, Mano de león, Mora, Palo de mecate	flowers	ND	ND	ND	ND	antibacterial, antiprotozoal, vasorelaxant, antisecretory, and antipropulsive	antimicrobial and antidiarrheal	doi: 10.4103/0973-1296.204565	tiliroside	NA	in vitro and in vivo	ND
Malvaceae	Helicteres	baruensis	yes	no	Algodoncillo, Barrenillo, Suput ; Sutub, Sutup, Ts'ulap, Ts'ulup, Tsutsuk	NA	ND	ND	ND	ND	respiratory conditions, such as cough and asthma	ND	https://es.wikipedia.org/wiki/Helicteres_baruensis	NA	NA	ND	ND
Malvaceae	Helicteres	mexicana	no	no	Barrenillo, Capulina, Majahuilla, Palo de tornillo ; Sutup, Ts'ulub took'	NA	ND	ND	ND	ND	contraceptive, sterility, dysentery	NA	https://es.wikipedia.org/wiki/Helicteres_guazumifolia	NA	NA	ND	ND
Malvaceae	Abutilon	incanum	no	no	Amapolita, Amapolita morada, Campanita, Flor de campanita, Malva, Malva de castilla, Malvavisco, Pata de gallo, Pie de gallo, Quelite liso, Quelite resbaloso, Quesito, Violeta, Violeta de campo, Violeta silvestre ; Tlachpahuatla ; Tsayaltsay, Tsáayal tasai ; Yaxal	NA	ND	ND	ND	ND	NA	antidiabetic	http://www.conabio.gob.mx/malezasdemexico/malvaceae/abutilon-trisulcatum/fichas/ficha.htm	NA	NA	ND	ND
Malvaceae	Anoda	cristata	yes	yes	Flor de campanita, genciana, hierba mora, malva, malvavisco, malvón de campo, malvón de quesitos, requesón, violeta de campo, violeta de monte; Guerrero: y´xuie tio (mixteco), alache; Oaxaca: guiea lo-gubich; Puebla: tlachpahuatla (nahua), xicuni pogtoi (otomí); Veracruz: alanche; San Luis Potosí: muu ts´ojo/ (tenek).	dried aqueous xtracts	yes	ND	ND	ND	treating diabetes, inflammation, fever, cough, and wounds.	hypoglycemic, antioxidant	DOI: 10.1016/j.jep.2014.11.052	acacetin	The Fe3+–EDTA–H2O2–deoxyribose system following a well described	in vitro	trapping ONOO(-) and ROO(•) radicals
Malvaceae	Anoda	cristata	yes	yes	Flor de campanita, genciana, hierba mora, malva, malvavisco, malvón de campo, malvón de quesitos, requesón, violeta de campo, violeta de monte; Guerrero: y´xuie tio (mixteco), alache; Oaxaca: guiea lo-gubich; Puebla: tlachpahuatla (nahua), xicuni pogtoi (otomí); Veracruz: alanche; San Luis Potosí: muu ts´ojo/ (tenek).	dried aqueous xtracts	yes	ND	ND	ND	treating diabetes, inflammation, fever, cough, and wounds.	hypoglycemic, antioxidant	DOI: 10.1016/j.jep.2014.11.052	diosmetin	The Fe3+–EDTA–H2O2–deoxyribose system following a well described	in vitro	trapping ONOO(-) and ROO(•) radicals
Malvaceae	Horsfordia	alata	no	no	Malva blanca, Olote ; Mariola .	ND	ND	ND	ND	ND	ND	NA	NA	ND	NA	NA	NA
Malvaceae	Kearnemalvastrum	subtriflorum	no	no	ND	ND	ND	ND	ND	ND	ND	NA	NA	ND	NA	NA	NA
Malvaceae	Malvastrum	coromandelianum	yes	yes	Hierba de flor, malvón, marvarisco	Leaves	ND	ND	ND	ND	Antiviral, Antibiotic	Escherichia coli, Neisseria gonorrhea.	http://www.medicinatradicionalmexicana.unam.mx/apmtm/termino.php?l=3&t=malvastrum-coromandelianum	ND	ND	ND	ND
Malvaceae	Malvastrum	coromandelianum	yes	yes	Hierba de flor, malvón, marvarisco	Leaves extract	yes	yes	yes	yes	Antibiotic, citotoxic	ND	doi: 10.1080/0972060X.2019.1651224	Palmitic acid	Theorical model	In vitro	ND
Malvaceae	Malvastrum	coromandelianum	yes	yes	Hierba de flor, malvón, marvarisco	Leaves extract	yes	yes	yes	yes	Antibiotic, citotoxic	ND	doi: 10.1080/0972060X.2019.1651225	Hexahydrofarnesyl acetone	Theorical model	In vitro	ND
Malvaceae	Malvastrum	coromandelianum	yes	yes	Hierba de flor, malvón, marvarisco	Leaves extract	yes	yes	yes	yes	Antibiotic, citotoxic	ND	doi: 10.1080/0972060X.2019.1651226	Linoleic acid	Theorical model	In vitro	ND
Malvaceae	Malvastrum	coromandelianum	yes	yes	Hierba de flor, malvón, marvarisco	Leaves extract	yes	yes	yes	yes	Antibiotic, citotoxic	ND	doi: 10.1080/0972060X.2019.1651227	β-caryophyllene	Theorical model	In vitro	ND
Malvaceae	Malvastrum	coromandelianum	yes	yes	Hierba de flor, malvón, marvarisco	Leaves extract	yes	yes	yes	yes	Antibiotic, citotoxic	ND	doi: 10.1080/0972060X.2019.1651228	Cedren-8-en-15-ol	Theorical model	In vitro	ND
Malvaceae	Malvastrum	coromandelianum	yes	yes	Hierba de flor, malvón, marvarisco	Leaves extract	yes	no	no	no	ND	NA	doi: 10.1039/c9ra01629e	Arabinoxylan	Theorical model	In vitro	ND
Malvaceae	Modiola	caroliniana	no	yes	Babosilla, Escobillo, Escobillo medicinal, Hiedra, Hierba de la hinchazón, Malva chiquita, Pata de león ; Zuyixitecuani	ND	ND	ND	ND	ND	ND	NA	NA	ND	NA	NA	ND
Malvaceae	Sida	acuta	yes	yes	Chichipe, Escoba, Escobilla, Escobillo, Huinar, Licopodio, Malva, Malva amarilla, Malva blanca, Malva colorada, Malva de castilla, Malva de cochino, Malva de platanillo, Malva rastrera, Malva serrana, Malvavisco ; Alahuaxipahuas ; Ch'chibé, Chi'chi' bej, Chichibe, Chik'ich-bek'aak, (Español) (Náhuatl) K'aax ; Ajalache, Alacle, Calalagua, Güinar, Güinare . (Maya) (ND)	whole plant	ND	ND	ND	ND	antiplasmodial activity	Paludism	https://doi.org/10.1080/14786419.2021.1937156	oleanolic acid	Plasmodium culture	In vitro	ND
Malvaceae	Sida	acuta	yes	yes	Chichipe, Escoba, Escobilla, Escobillo, Huinar, Licopodio, Malva, Malva amarilla, Malva blanca, Malva colorada, Malva de castilla, Malva de cochino, Malva de platanillo, Malva rastrera, Malva serrana, Malvavisco ; Alahuaxipahuas ; Ch'chibé, Chi'chi' bej, Chichibe, Chik'ich-bek'aak, (Español) (Náhuatl) K'aax ; Ajalache, Alacle, Calalagua, Güinar, Güinare . (Maya) (ND)	whole plant	ND	ND	ND	ND	antiplasmodial activity	Paludism	https://doi.org/10.1080/14786419.2021.1937156	cryptolepine	Plasmodium culture	In vitro	ND
Malvaceae	Sida	acuta	yes	yes	Chichipe, Escoba, Escobilla, Escobillo, Huinar, Licopodio, Malva, Malva amarilla, Malva blanca, Malva colorada, Malva de castilla, Malva de cochino, Malva de platanillo, Malva rastrera, Malva serrana, Malvavisco ; Alahuaxipahuas ; Ch'chibé, Chi'chi' bej, Chichibe, Chik'ich-bek'aak, (Español) (Náhuatl) K'aax ; Ajalache, Alacle, Calalagua, Güinar, Güinare . (Maya) (ND)	whole plant	ND	ND	ND	ND	antimicrobial activity	Proteus mirabilis, Pseudomonas aeruginosa, E. coli, Klebsiella pneumoniae and Shigella flexnari infection	https://doi.org/10.1080/09593330.2018.1435738	ND	In vitro	In vitro susceptibility assays	ND
Malvaceae	Sida	acuta	yes	yes	Chichipe, Escoba, Escobilla, Escobillo, Huinar, Licopodio, Malva, Malva amarilla, Malva blanca, Malva colorada, Malva de castilla, Malva de cochino, Malva de platanillo, Malva rastrera, Malva serrana, Malvavisco ; Alahuaxipahuas ; Ch'chibé, Chi'chi' bej, Chichibe, Chik'ich-bek'aak, (Español) (Náhuatl) K'aax ; Ajalache, Alacle, Calalagua, Güinar, Güinare . (Maya) (ND)	root extract	ND	ND	ND	ND	Hepatoprotective agent	Liver damage	https://doi.org/10.1016/j.jep.2009.04.055	ND	In vivo	Liver damage by paracetamol	ND
Malvaceae	Sida	acuta	yes	yes	Chichipe, Escoba, Escobilla, Escobillo, Huinar, Licopodio, Malva, Malva amarilla, Malva blanca, Malva colorada, Malva de castilla, Malva de cochino, Malva de platanillo, Malva rastrera, Malva serrana, Malvavisco ; Alahuaxipahuas ; Ch'chibé, Chi'chi' bej, Chichibe, Chik'ich-bek'aak, (Español) (Náhuatl) K'aax ; Ajalache, Alacle, Calalagua, Güinar, Güinare . (Maya) (ND)	whole plant	ND	ND	ND	ND	cercaricidal activity	Schistosomiasis	doi: 10.1155/2022/7281144	ND	In vitro	In vitro susceptibility assays	ND
Malvaceae	Sida	acuta	yes	yes	Chichipe, Escoba, Escobilla, Escobillo, Huinar, Licopodio, Malva, Malva amarilla, Malva blanca, Malva colorada, Malva de castilla, Malva de cochino, Malva de platanillo, Malva rastrera, Malva serrana, Malvavisco ; Alahuaxipahuas ; Ch'chibé, Chi'chi' bej, Chichibe, Chik'ich-bek'aak, (Español) (Náhuatl) K'aax ; Ajalache, Alacle, Calalagua, Güinar, Güinare . (Maya) (ND)		ND	ND	ND	ND	Analgesic agent	ND	doi: 10.1186/1472-6882-12-120	ND	Toxicity and analgesic model	In vivo
Malvaceae	Sida	acuta	yes	yes	Chichipe, Escoba, Escobilla, Escobillo, Huinar, Licopodio, Malva, Malva amarilla, Malva blanca, Malva colorada, Malva de castilla, Malva de cochino, Malva de platanillo, Malva rastrera, Malva serrana, Malvavisco ; Alahuaxipahuas ; Ch'chibé, Chi'chi' bej, Chichibe, Chik'ich-bek'aak, (Español) (Náhuatl) K'aax ; Ajalache, Alacle, Calalagua, Güinar, Güinare . (Maya) (ND)		ND	ND	ND	ND	Antiproteus agent	Kidney stone disease (KSD)	doi: 10.3390/molecules27031092	ND	In vitro	In vitro susceptibility assays	ND
Malvaceae	Sida	rhombifolia	yes	yes	Chía, Ciruela, Escoba, Escoba babosa, Escobilla, Escobillo, Hierba del negro, Huinar, Malva, Malva amarilla, Malva blanca, Malva colorada, Malva de cochino, Malvavisco, alvilla, Naranjillo, Oreja de burro, Quesillos, Yerba del gallo	Leaves and roots	ND	ND	ND	ND	Antibiotic, antiespasmodic, antiparasitary	ND	http://www.medicinatradicionalmexicana.unam.mx/apmtm/termino.php?l=3&t=sida-rhombifolia	ND	Bacillus anthracis, Echerichia coli, Klebsielia pneumoniae, Pseudomonas aeruginosa y Staphylococcus aureus cultures	In vitro	ND
Malvaceae	Sida	rhombifolia	yes	yes	Chía, Ciruela, Escoba, Escoba babosa, Escobilla, Escobillo, Hierba del negro, Huinar, Malva, Malva amarilla, Malva blanca, Malva colorada, Malva de cochino, Malvavisco, alvilla, Naranjillo, Oreja de burro, Quesillos, Yerba del gallo	Plant extracts	yes	yes	ND	ND	ND	ND	DOI: 10.1080/13880209.2017.1285322	Linoleic acid	Theorical model	In vitro	ND
Malvaceae	Sida	rhombifolia	yes	yes	Chía, Ciruela, Escoba, Escoba babosa, Escobilla, Escobillo, Hierba del negro, Huinar,Malva, Malva amarilla, Malva blanca, Malva colorada, Malva de cochino, Malvavisco, alvilla, Naranjillo, Oreja de burro, Quesillos, Yerba del gallo	Plant extracts	yes	yes	ND	ND	ND	ND	DOI: 10.1080/13880209.2017.1285323	Octadecanoic	Theorical model	In vitro	ND
Malvaceae	Sida	rhombifolia	yes	yes	Chía, Ciruela, Escoba, Escoba babosa, Escobilla, Escobillo, Hierba del negro, Huinar, Malva, Malva amarilla, Malva blanca, Malva colorada, Malva de cochino, Malvavisco, alvilla, Naranjillo, Oreja de burro, Quesillos, Yerba del gallo	Plant extracts	yes	yes	ND	ND	ND	ND	DOI: 10.1080/13880209.2017.1285324	Eicosanoic	Theorical model	In vitro	ND
Malvaceae	Sida	rhombifolia	yes	yes	Chía, Ciruela, Escoba, Escoba babosa, Escobilla, Escobillo, Hierba del negro, Huinar, Malva, Malva amarilla, Malva blanca, Malva colorada, Malva de cochino, Malvavisco, alvilla, Naranjillo, Oreja de burro, Quesillos, Yerba del gallo	Plant extracts	yes	yes	ND	ND	ND	ND	DOI: 10.1080/13880209.2017.1285325	Docosanoic	Theorical model	In vitro	ND
Malvaceae	Sida	rhombifolia	yes	yes	Chía, Ciruela, Escoba, Escoba babosa, Escobilla, Escobillo, Hierba del negro, Huinar, Malva, Malva amarilla, Malva blanca, Malva colorada, Malva de cochino, Malvavisco, alvilla, Naranjillo, Oreja de burro, Quesillos, Yerba del gallo	Plant extracts	yes	yes	ND	ND	ND	ND	DOI: 10.1080/13880209.2017.1285326	Tetracontane	Theorical model	In vitro	ND
Malvaceae	Sida	rhombifolia	yes	yes	Chía, Ciruela, Escoba, Escoba babosa, Escobilla, Escobillo, Hierba del negro, Huinar, Malva, Malva amarilla, Malva blanca, Malva colorada, Malva de cochino, Malvavisco, alvilla, Naranjillo, Oreja de burro, Quesillos, Yerba del gallo	Plant extracts	yes	yes	ND	ND	ND	ND	DOI: 10.1080/13880209.2017.1285327	Stigmasterol	Theorical model	In vitro	ND
Malvaceae	Sida	rhombifolia	yes	yes	Chía, Ciruela, Escoba, Escoba babosa, Escobilla, Escobillo, Hierba del negro, Huinar, Malva, Malva amarilla, Malva blanca, Malva colorada, Malva de cochino, Malvavisco, alvilla, Naranjillo, Oreja de burro, Quesillos, Yerba del gallo	Plant extracts	yes	yes	ND	ND	ND	ND	DOI: 10.1080/13880209.2017.1285328	Tetrapecontane	Theorical model	In vitro	ND
Malvaceae	Sida	rhombifolia	yes	yes	Chía, Ciruela, Escoba, Escoba babosa, Escobilla, Escobillo, Hierba del negro, Huinar, Malva, Malva amarilla, Malva blanca, Malva colorada, Malva de cochino, Malvavisco, alvilla, Naranjillo, Oreja de burro, Quesillos, Yerba del gallo	Plant extracts	yes	yes	ND	ND	ND	ND	DOI: 10.1080/13880209.2017.1285329	γ-Sitosterol	Theorical model	In vitro	ND
Malvaceae	Sida	rhombifolia	yes	yes	Chía, Ciruela, Escoba, Escoba babosa, Escobilla, Escobillo, Hierba del negro, Huinar, Malva, Malva amarilla, Malva blanca, Malva colorada, Malva de cochino, Malvavisco, alvilla, Naranjillo, Oreja de burro, Quesillos, Yerba del gallo	Plant extracts	yes	yes	ND	ND	ND	ND	DOI: 10.1080/13880209.2017.1285330	Lupenone	Theorical model	In vitro	ND
Malvaceae	Sida	rhombifolia	yes	yes	Chía, Ciruela, Escoba, Escoba babosa, Escobilla, Escobillo, Hierba del negro, Huinar, Malva, Malva amarilla, Malva blanca, Malva colorada, Malva de cochino, Malvavisco, alvilla, Naranjillo, Oreja de burro, Quesillos, Yerba del gallo	Plant extracts	yes	yes	ND	ND	ND	ND	DOI: 10.1080/13880209.2017.1285331	Lupeol	Theorical model	In vitro	ND
Malvaceae	Sida	rhombifolia	yes	yes	Chía, Ciruela, Escoba, Escoba babosa, Escobilla, Escobillo, Hierba del negro, Huinar, Malva, Malva amarilla, Malva blanca, Malva colorada, Malva de cochino, Malvavisco, alvilla, Naranjillo, Oreja de burro, Quesillos, Yerba del gallo	Plant extracts	yes	yes	ND	ND	ND	ND	DOI: 10.1080/13880209.2017.1285332	Sitostenone	Theorical model	In vitro	ND
Malvaceae	Sida	spinosa	no	no	NA	ND	ND	ND	ND	ND	ND	ND	ND	ND	ND	ND	ND
Malvaceae	Sphaeralcea	angustifolia	yes	yes	Cordón, Hierba del negro, Hierba negra, Negrito, Tabaco cimarrón, Vara de San José ; Tlixíhuitl ; Pintapan . (Español) (Náhuatl) (ND)	cell suspension	ND	ND	ND	ND	Anti-osteoarthritic agent	Osteoarthritis	doi: 10.3390/ph14070610	coumarin mixture	Pharmacokinetic assay	In vivo	ND
Malvaceae	Sphaeralcea	angustifolia	yes	yes	Cordón, Hierba del negro, Hierba negra, Negrito, Tabaco cimarrón, Vara de San José ; Tlixíhuitl ; Pintapan . (Español) (Náhuatl) (ND)	cell suspension	ND	ND	ND	ND	Anti-osteoarthritic agent	Osteoarthritis	doi: 10.3390/ph14070611	sphaeralcic acid	Pharmacokinetic assay	In vivo	ND
Malvaceae	Sphaeralcea	angustifolia	yes	yes	Cordón, Hierba del negro, Hierba negra, Negrito, Tabaco cimarrón, Vara de San José ; Tlixíhuitl ; Pintapan . (Español) (Náhuatl) (ND)	Leaf explants	ND	yes	ND	ND	anti-inflammatory agent	ND	DOI: 10.1055/s-0033-1360302	sphaeralcic acid	Carrageenan footpad edema (CFE) and TPA-induced mouse ear edema	In vivo	ND
Malvaceae	Sphaeralcea	angustifolia	yes	yes	Cordón, Hierba del negro, Hierba negra, Negrito, Tabaco cimarrón, Vara de San José ; Tlixíhuitl ; Pintapan . (Español) (Náhuatl) (ND)	cell suspension	ND	yes	ND	ND	anti-inflammatory agent	ND	DOI: 10.1055/s-0033-1360302	Tomentin	Carrageenan footpad edema (CFE) and TPA-induced mouse ear edema	In vivo	ND
Malvaceae	Sphaeralcea	angustifolia	yes	yes	Cordón, Hierba del negro, Hierba negra, Negrito, Tabaco cimarrón, Vara de San José ; Tlixíhuitl ; Pintapan . (Español) (Náhuatl) (ND)	cell suspension	ND	ND	ND	ND	Antiprotozoal agent	Amebiasis and giardiasis	DOI:10.4103/0974-8490.204644	Tiliroside	Entamoeba histolytica and Giardia lamblia trophozoites	In vitro	inhibition of pyruvate:ferredoxin oxidoreductase (PFOR) and fructose-1,6-bisphosphate aldolase (G/FBPA)
Malvaceae	Sphaeralcea	angustifolia	yes	yes	Cordón, Hierba del negro, Hierba negra, Negrito, Tabaco cimarrón, Vara de San José ; Tlixíhuitl ; Pintapan . (Español) (Náhuatl) (ND)	whole plnat extract	ND	yes	ND	ND	anti-inflammatory agent	ND	https://doi.org/10.1016/j.phymed.2003.06.002	ND	carrageenan-induced hind paw edema test		ND
Malvaceae	Sphaeralcea	coulteri	no	no	Hierba del negro (Español)	ND	ND	ND	ND	ND	ND	ND	ND	ND	ND	ND	ND
Malvaceae	Gossypium	hirsutum	no	yes	Algodoncillo, Algodonero, Algodón, Algodón amarillo, Algodón cimarrón, Algodón silvestre ; Ichcaxihuitl, Ixcatl, Ixcaxihuitl ; Taman, Taman ch'up ; Xiaa ; (Español) (Náhuatl) (Maya) (Zapoteco) Ichcalchishit, Panamác ; Móoj ; Musá ; Rü musa ; Shuruata, Suruata, Xuruata (Totonaco) (Seri) (Chinanteco) (Cora) ; Tamán ; Algodón coyuche, H-taman, Piits' . (Tarasco) (Lacandón) (ND)	ND	ND	ND	ND	ND	ND	ND	ND	ND	ND	ND	ND
Malvaceae	Hampea	trilobata Standl	no	yes	Majagua, Majahua, Majahua blanca, Majaua ; Hol, Jóol, K'an jóol, Sak iitsa'	NA	ND	ND	ND	ND	NA	cure wasp sting	http://www.medicinatradicionalmexicana.unam.mx/apmtm/termino.php?l=3&t=hampea-trilobata	NA	NA	ND	ND
Malvaceae	Malvaviscus	arboreus	yes	yes	Altea, Amapola, Aretera, Aretillo, Bejuquillo, Cadillo, Chilillo, Chupamirto, Civil, Farolito, Flor de molinillo, Huinar, Majahuilla, Malva, Malvavisco, Manzanilla, Manzanillo, Manzanita Manzanita del pollo, Mazapán, Media noche, Molinillo, Monacillo, Monacillo rojo, Monaguillo, Obelisco, Obelisco de la sierra, Quesito, Teresita, Trompetilla, Tulipán, Tulipán de monte ; Tzopelchichilxóchitl	Leaves and flowers	yes	yes	ND	ND	dental growth promoter, anti-tussive, anti-oxidant, anti-bacterial, insect repellent, hepatoprotective, anti-thrombotic, membrane stabilizer, anti-oxidant, molluscicide, anti-fungal	management of fever, respiratory complications, dysentery, liver and gallbladder problems, stomachache and gastritis	DOI: 10.1016/j.jep.2020.113633	kaempferol 3-O-D-sambubioside	several chromatographic techniques	in vivo and in vitro	inhibit the over-production of the proinflammatory cytokines (IL-8 and IL-6) induced by TNF-α
Malvaceae	Malvaviscus	arboreus	yes	yes	"Altea, Amapola, Aretera, Aretillo, Bejuquillo, Cadillo, Chilillo, Chupamirto, Civil, Farolito, Flor de molinillo, Huinar, Majahuilla, Malva, Malvavisco, Manzanilla, Manzanillo, Manzanita Manzanita del pollo, Mazapán, Media noche, Molinillo, Monacillo, Monacillo rojo, Monaguillo, Obelisco, Obelisco de la sierra, Quesito, Teresita, Trompetilla, Tulipán, Tulipán de monte ; Tzopelchichilxóchitl "	Leaves and flowers	yes	yes	ND	ND	dental growth promoter, anti-tussive, anti-oxidant, anti-bacterial, insect repellent, hepatoprotective, anti-thrombotic, membrane stabilizer, anti-oxidant, molluscicide, anti-fungal	antioxidant	DOI: 10.1016/j.jep.2020.113634	kaempferol	several chromatographic techniques	in vivo and in vitro	reacting with H2O2, HOCl, superoxides, nitric oxide, among other free radicals
Malvaceae	Pavonia	schiedeana	no	yes	ND	ND	ND	ND	ND	ND	ND	Hair care, speed up childbirth and avoid abortion, gastric ailments, fever, kidney problems, diabetes and bronchitis.	http://www.medicinatradicionalmexicana.unam.mx/apmtm/termino.php?l=3&t=pavonia-schiedeana	beta-sitosterol	NA	NA	ND
Malvaceae	Pseudobombax	ellipticum	no	no	Amapola, Amapola blanca, Amapola colorada, Bailador, Bailarina, Bote, Cabello dángel, Cabellos de ángel, Carolina, Ceiba, Clavelina, Clavellina, Clavellina roja, Coquito, Coquito blanco, Flor de mota, Palo verde, Pochote, Rosal ; Pochotl, Xiloxochitl, Xiloxóchit, Xiloxóchitl ; Chack k'ux	flower, bark and root	ND	ND	ND	ND	ND	respiratory diseases, ulcers and pain in general	https://lugares.inah.gob.mx/es/museos-inah/museo/museo-piezas/12939-12939-clavellino.html?lugar_id=389	ND	NA	NA	ND
Malvaceae	Ceiba	acuminata	no	yes	Ceiba, Pochote ; Motmot ; Ahaiyá, Huacapi ; Akaba	ND	ND	ND	ND	ND	ND	ND	NA	ND	NA	NA	ND
Malvaceae	Ceiba	aesculifolia	no	no	Algodoncillo, Ceiba, Chote, Pochote ; Pochotl ; Ceibo, Ch'oo,	pulp and peel	yes	ND	ND	ND	antibacterial, antifungal and antioxidant	properties against kidney maladies and tumors wound healing capacity	DOI: 10.3390/molecules26072097	gallic acid	the DPPH and ABTS methods	in vitro	ND
Malvaceae	Ceiba	aesculifolia	no	no	Algodoncillo, Ceiba, Chote, Pochote ; Pochotl ; Ceibo, Ch'oo,	pulp and peel	yes	ND	ND	ND	antibacterial, antifungal and antioxidant	properties against kidney maladies and tumors	DOI: 10.3390/molecules26072097	catechine	ND	invitro	ND
Malvaceae	Ceiba	pentandra	yes	no	Amapola blanca, Cabellos de ángel, Ceiba, Ceiba de lana, Ceibo clavelina, Corcho, Parota, Pitón, Pochote, Árbol de algodón, Árbol de la vida ; Pochotl, Xiloxochitl ; Ceibo, Piim	air-dried powdered aerial parts of C. pentandra	yes	yes	ND	ND	hepatoprotective, hypolipidemic, anti-inflammatory, antihypertensive, and hypoglycemic	diuretic, aphrodisiac and to treat headache	DOI: 10.1016/j.jtcme.2019.08.006	quercetin-3-O-α-l-rhamnoside	The 2,2-Diphenyl-1-picryl hydrazyl (DPPH•) radical scavenging assay	in vitro and in vivo	inhibited MTX-initiated apoptotic and inflammatory cascades
Malvaceae	Ceiba	pentandra	yes	no	Amapola blanca, Cabellos de ángel, Ceiba, Ceiba de lana, Ceibo clavelina, Corcho, Parota, Pitón, Pochote, Árbol de algodón, Árbol de la vida ; Pochotl, Xiloxochitl ; Ceibo, Piim	air-dried powdered aerial parts of C. pentandra	yes	yes	ND	ND	hepatoprotective, hypolipidemic, anti-inflammatory, antihypertensive, and hypoglycemic	diuretic, aphrodisiac and to treat headache	DOI: 10.1016/j.jtcme.2019.08.007	cinchonains Ia	The 2,2-Diphenyl-1-picryl hydrazyl (DPPH•) radical scavenging assay	in vitro and in vivo	inhibited MTX-initiated apoptotic and inflammatory cascades
Malvaceae	Ceiba	pentandra	yes	no	Amapola blanca, Cabellos de ángel, Ceiba, Ceiba de lana, Ceibo clavelina, Corcho, Parota, Pitón, Pochote, Árbol de algodón, Árbol de la vida ; Pochotl, Xiloxochitl ; Ceibo, Piim	air-dried powdered aerial parts of C. pentandra	yes	yes	ND	ND	hepatoprotective, hypolipidemic, anti-inflammatory, antihypertensive, and hypoglycemic	diuretic, aphrodisiac and to treat headache	DOI: 10.1016/j.jtcme.2019.08.008	cinchonains Ib	The 2,2-Diphenyl-1-picryl hydrazyl (DPPH•) radical scavenging assay	in vitro and in vivo	inhibited MTX-initiated apoptotic and inflammatory cascades
Malvaceae	Ceiba	pentandra	yes	no	Amapola blanca, Cabellos de ángel, Ceiba, Ceiba de lana, Ceibo clavelina, Corcho, Parota, Pitón, Pochote, Árbol de algodón, Árbol de la vida ; Pochotl, Xiloxochitl ; Ceibo, Piim	air-dried powdered aerial parts of C. pentandra	yes	yes	ND	ND	hepatoprotective, hypolipidemic, anti-inflammatory, antihypertensive, and hypoglycemic	diuretic, aphrodisiac and to treat headache	DOI: 10.1016/j.jtcme.2019.08.009	N-(3,4-dihydroxy-cis-cinnamoyl)-3-(3′,4′-dihydroxyphenyl)-l-alanine	The 2,2-Diphenyl-1-picryl hydrazyl (DPPH•) radical scavenging assay	in vitro and in vivo	inhibited MTX-initiated apoptotic and inflammatory cascades
Malvaceae	Ceiba	pentandra	yes	no	Amapola blanca, Cabellos de ángel, Ceiba, Ceiba de lana, Ceibo clavelina, Corcho, Parota, Pitón, Pochote, Árbol de algodón, Árbol de la vida ; Pochotl, Xiloxochitl ; Ceibo, Piim	air-dried powdered aerial parts of C. pentandra	yes	yes	ND	ND	hepatoprotective, hypolipidemic, anti-inflammatory, antihypertensive, and hypoglycemic	diuretic, aphrodisiac and to treat headache	DOI: 10.1016/j.jtcme.2019.08.010	N-(3,4-dihydroxy-trans-cinnamoyl)-3-(3′,4′-dihydroxyphenyl)-l-alanine	The 2,2-Diphenyl-1-picryl hydrazyl (DPPH•) radical scavenging assay	in vitro and in vivo	inhibited MTX-initiated apoptotic and inflammatory cascades
Malvaceae	Ceiba	pentandra	yes	no	Amapola blanca, Cabellos de ángel, Ceiba, Ceiba de lana, Ceibo clavelina, Corcho, Parota, Pitón, Pochote, Árbol de algodón, Árbol de la vida ; Pochotl, Xiloxochitl ; Ceibo, Piim	air-dried powdered aerial parts of C. pentandra	yes	yes	ND	ND	hepatoprotective, hypolipidemic, anti-inflammatory, antihypertensive, and hypoglycemic	diuretic, aphrodisiac and to treat headache	DOI: 10.1016/j.jtcme.2019.08.011	dehyrodiconiferyl alcohol-9′-O-β-d-glucopyranoside	The 2,2-Diphenyl-1-picryl hydrazyl (DPPH•) radical scavenging assay	in vitro and in vivo	inhibited MTX-initiated apoptotic and inflammatory cascades
Bombaceae	Pachira	aquatica	yes	yes	Amapola, Cabellos de angel, Cabellos de ángel, Clavellina blanca, Jícara, Palo de agua, Pitón, Santo Domingo, Soyate, Zapote bobo, Zapote de Santo Domingo, Zapote de agua, Zapote reventador, Zapote reventón, Zapotón ; Xiloxóchitl grande o blanco ; K' uuy	seeds	yes	yes	ND	ND	neutrophil pro-inflammatory responses	diarrhea, diabetes, infections, skin rashes, sores and anemia	https://doi.org/10.1016/j.foodres.2019.01.014	Caffeic acid	Hydrophilic and lipophilic Trolox equivalent antioxidant capacity (TEAC) and Hydrophilic and lipophilic oxygen radical absorption capacity (ORAC) assay	in vitro	ND
Bombaceae	Pachira	aquatica	yes	yes	Amapola, Cabellos de angel, Cabellos de ángel, Clavellina blanca, Jícara, Palo de agua, Pitón, Santo Domingo, Soyate, Zapote bobo, Zapote de Santo Domingo, Zapote de agua, Zapote reventador, Zapote reventón, Zapotón ; Xiloxóchitl grande o blanco ; K' uuy	seeds	yes	yes	ND	ND	neutrophil pro-inflammatory responses	diarrhea, diabetes, infections, skin rashes, sores and anemia	https://doi.org/10.1016/j.foodres.2019.01.015	Ferulic acid	Hydrophilic and lipophilic Trolox equivalent antioxidant capacity (TEAC) and Hydrophilic and lipophilic oxygen radical absorption capacity (ORAC) assay	in vitro	ND
Bombaceae	Pachira	aquatica	yes	yes	Amapola, Cabellos de angel, Cabellos de ángel, Clavellina blanca, Jícara, Palo de agua, Pitón, Santo Domingo, Soyate, Zapote bobo, Zapote de Santo Domingo, Zapote de agua, Zapote reventador, Zapote reventón, Zapotón ; Xiloxóchitl grande o blanco ; K' uuy	seeds	yes	yes	ND	ND	neutrophil pro-inflammatory responses	diarrhea, diabetes, infections, skin rashes, sores and anemia	https://doi.org/10.1016/j.foodres.2019.01.016	Hydroxycinnamic acids	Hydrophilic and lipophilic Trolox equivalent antioxidant capacity (TEAC) and Hydrophilic and lipophilic oxygen radical absorption capacity (ORAC) assay	in vitro	ND
Bombaceae	Pachira	aquatica	yes	yes	Amapola, Cabellos de angel, Cabellos de ángel, Clavellina blanca, Jícara, Palo de agua, Pitón, Santo Domingo, Soyate, Zapote bobo, Zapote de Santo Domingo, Zapote de agua, Zapote reventador, Zapote reventón, Zapotón ; Xiloxóchitl grande o blanco ; K' uuy		no	yes	ND	ND	neutrophil pro-inflammatory responses	diarrhea, diabetes, infections, skin rashes, sores and anemia	https://doi.org/10.1016/j.fitote.2016.12.008	11-Hydroxy-2-O-methylhibiscolactone A	silica gel column and preparative thin-layer chromatography (TLC)	in vitro	inhibitory activity on
Bombaceae	Pachira	aquatica	yes	yes	Amapola, Cabellos de angel, Cabellos de ángel, Clavellina blanca, Jícara, Palo de agua, Pitón, Santo Domingo, Soyate, Zapote bobo, Zapote de Santo Domingo, Zapote de agua, Zapote reventador, Zapote reventón, Zapotón ; Xiloxóchitl grande o blanco ; K' uuy		no	yes	ND	ND	neutrophil pro-inflammatory responses	diarrhea, diabetes, infections, skin rashes, sores and anemia	https://doi.org/10.1016/j.fitote.2016.12.009	O-Methylhibiscone D	silica gel column and preparative thin-layer chromatography (TLC)	in vitro	neutrophil pro-inflammatory responses
Bombaceae	Pachira	aquatica	yes	yes	Amapola, Cabellos de angel, Cabellos de ángel, Clavellina blanca, Jícara, Palo de agua, Pitón, Santo Domingo, Soyate, Zapote bobo, Zapote de Santo Domingo, Zapote de agua, Zapote reventador, Zapote reventón, Zapotón ; Xiloxóchitl grande o blanco ; K' uuy		no	yes	ND	ND	neutrophil pro-inflammatory responses	diarrhea, diabetes, infections, skin rashes, sores and anemia	https://doi.org/10.1016/j.fitote.2016.12.010	Hibiscolactone A	silica gel column and preparative thin-layer chromatography (TLC)	in vitro	inhibitory activity on
Bombaceae	Pachira	aquatica	yes	yes	Amapola, Cabellos de angel, Cabellos de ángel, Clavellina blanca, Jícara, Palo de agua, Pitón, Santo Domingo, Soyate, Zapote bobo, Zapote de Santo Domingo, Zapote de agua, Zapote reventador, Zapote reventón, Zapotón ; Xiloxóchitl grande o blanco ; K' uuy		no	yes	ND	ND	neutrophil pro-inflammatory responses	diarrhea, diabetes, infections, skin rashes, sores and anemia	https://doi.org/10.1016/j.fitote.2016.12.011	Isohemigossylic acid lactone-7-methyl ether	silica gel column and preparative thin-layer chromatography (TLC)	in vitro	neutrophil pro-inflammatory responses
Bombaceae	Pachira	aquatica	yes	yes	Amapola, Cabellos de angel, Cabellos de ángel, Clavellina blanca, Jícara, Palo de agua, Pitón, Santo Domingo, Soyate, Zapote bobo, Zapote de Santo Domingo, Zapote de agua, Zapote reventador, Zapote reventón, Zapotón ; Xiloxóchitl grande o blanco ; K' uuy		no	yes	ND	ND	neutrophil pro-inflammatory responses	diarrhea, diabetes, infections, skin rashes, sores and anemia	https://doi.org/10.1016/j.fitote.2016.12.012	Hibiscone D	silica gel column and preparative thin-layer chromatography (TLC)	in vitro	inhibitory activity on
Bombaceae	Pachira	aquatica	yes	yes	Amapola, Cabellos de angel, Cabellos de ángel, Clavellina blanca, Jícara, Palo de agua, Pitón, Santo Domingo, Soyate, Zapote bobo, Zapote de Santo Domingo, Zapote de agua, Zapote reventador, Zapote reventón, Zapotón ; Xiloxóchitl grande o blanco ; K' uuy		no	yes	ND	ND	neutrophil pro-inflammatory responses	diarrhea, diabetes, infections, skin rashes, sores and anemia	https://doi.org/10.1016/j.fitote.2016.12.013	Gmelofuran	silica gel column and preparative thin-layer chromatography (TLC)	in vitro	neutrophil pro-inflammatory responses
Bombaceae	Pachira	aquatica	yes	yes	Amapola, Cabellos de angel, Cabellos de ángel, Clavellina blanca, Jícara, Palo de agua, Pitón, Santo Domingo, Soyate, Zapote bobo, Zapote de Santo Domingo, Zapote de agua, Zapote reventador, Zapote reventón, Zapotón ; Xiloxóchitl grande o blanco ; K' uuy		no	yes	ND	ND	neutrophil pro-inflammatory responses	diarrhea, diabetes, infections, skin rashes, sores and anemia	https://doi.org/10.1016/j.fitote.2016.12.014	2-O-Methylisohemigossypolone	silica gel column and preparative thin-layer chromatography (TLC)	in vitro	inhibitory activity on
Bombaceae	Pachira	aquatica	yes	yes	Amapola, Cabellos de angel, Cabellos de ángel, Clavellina blanca, Jícara, Palo de agua, Pitón, Santo Domingo, Soyate, Zapote bobo, Zapote de Santo Domingo, Zapote de agua, Zapote reventador, Zapote reventón, Zapotón ; Xiloxóchitl grande o blanco ; K' uuy		no	yes	ND	ND	neutrophil pro-inflammatory responses	diarrhea, diabetes, infections, skin rashes, sores and anemia	https://doi.org/10.1016/j.fitote.2016.12.015	5-Hydroxyauranetin	silica gel column and preparative thin-layer chromatography (TLC)	in vitro	neutrophil pro-inflammatory responses
Bombaceae	Pachira	aquatica	yes	yes	Amapola, Cabellos de angel, Cabellos de ángel, Clavellina blanca, Jícara, Palo de agua, Pitón, Santo Domingo, Soyate, Zapote bobo, Zapote de Santo Domingo, Zapote de agua, Zapote reventador, Zapote reventón, Zapotón ; Xiloxóchitl grande o blanco ; K' uuy		no	yes	ND	ND	neutrophil pro-inflammatory responses	diarrhea, diabetes, infections, skin rashes, sores and anemia	https://doi.org/10.1016/j.fitote.2016.12.016	Kaempferol 3,7, 4′-trimethyl ether	silica gel column and preparative thin-layer chromatography (TLC)	in vitro	inhibitory activity on
Bombaceae	Pachira	aquatica	yes	yes	Amapola, Cabellos de angel, Cabellos de ángel, Clavellina blanca, Jícara, Palo de agua, Pitón, Santo Domingo, Soyate, Zapote bobo, Zapote de Santo Domingo, Zapote de agua, Zapote reventador, Zapote reventón, Zapotón ; Xiloxóchitl grande o blanco ; K' uuy		no	yes	ND	ND	neutrophil pro-inflammatory responses	diarrhea, diabetes, infections, skin rashes, sores and anemia	https://doi.org/10.1016/j.fitote.2016.12.017	Santin-7-methyl ether	silica gel column and preparative thin-layer chromatography (TLC)	in vitro	neutrophil pro-inflammatory responses
Bombaceae	Pachira	aquatica	yes	yes	Amapola, Cabellos de angel, Cabellos de ángel, Clavellina blanca, Jícara, Palo de agua, Pitón, Santo Domingo, Soyate, Zapote bobo, Zapote de Santo Domingo, Zapote de agua, Zapote reventador, Zapote reventón, Zapotón ; Xiloxóchitl grande o blanco ; K' uuy		no	yes	ND	ND	neutrophil pro-inflammatory responses	diarrhea, diabetes, infections, skin rashes, sores and anemia	https://doi.org/10.1016/j.fitote.2016.12.018	3,5,6,7,8,3′,4′-Heptamethoxyflavone	silica gel column and preparative thin-layer chromatography (TLC)	in vitro	inhibitory activity on
Bombaceae	Pachira	aquatica	yes	yes	Amapola, Cabellos de angel, Cabellos de ángel, Clavellina blanca, Jícara, Palo de agua, Pitón, Santo Domingo, Soyate, Zapote bobo, Zapote de Santo Domingo, Zapote de agua, Zapote reventador, Zapote reventón, Zapotón ; Xiloxóchitl grande o blanco ; K' uuy		no	yes	ND	ND	neutrophil pro-inflammatory responses	diarrhea, diabetes, infections, skin rashes, sores and anemia	https://doi.org/10.1016/j.fitote.2016.12.019	5,4′-Dihydroxy-3,6,7,8-tetramethoxyflavone	silica gel column and preparative thin-layer chromatography (TLC)	in vitro	neutrophil pro-inflammatory responses
Bombaceae	Pachira	aquatica	yes	yes	Amapola, Cabellos de angel, Cabellos de ángel, Clavellina blanca, Jícara, Palo de agua, Pitón, Santo Domingo, Soyate, Zapote bobo, Zapote de Santo Domingo, Zapote de agua, Zapote reventador, Zapote reventón, Zapotón ; Xiloxóchitl grande o blanco ; K' uuy		no	yes	ND	ND	neutrophil pro-inflammatory responses	diarrhea, diabetes, infections, skin rashes, sores and anemia	https://doi.org/10.1016/j.fitote.2016.12.020	Retusin	silica gel column and preparative thin-layer chromatography (TLC)	in vitro	inhibitory activity on
Bombaceae	Pachira	aquatica	yes	yes	Amapola, Cabellos de angel, Cabellos de ángel, Clavellina blanca, Jícara, Palo de agua, Pitón, Santo Domingo, Soyate, Zapote bobo, Zapote de Santo Domingo, Zapote de agua, Zapote reventador, Zapote reventón, Zapotón ; Xiloxóchitl grande o blanco ; K' uuy		no	yes	ND	ND	neutrophil pro-inflammatory responses	diarrhea, diabetes, infections, skin rashes, sores and anemia	https://doi.org/10.1016/j.fitote.2016.12.020	5,4′-Dihydroxy-3,7-dimethoxyflavone	silica gel column and preparative thin-layer chromatography (TLC)	in vitro	neutrophil pro-inflammatory responses
Bombaceae	Pachira	aquatica	yes	yes	Amapola, Cabellos de angel, Cabellos de ángel, Clavellina blanca, Jícara, Palo de agua, Pitón, Santo Domingo, Soyate, Zapote bobo, Zapote de Santo Domingo, Zapote de agua, Zapote reventador, Zapote reventón, Zapotón ; Xiloxóchitl grande o blanco ; K' uuy		no	yes	ND	ND	neutrophil pro-inflammatory responses	diarrhea, diabetes, infections, skin rashes, sores and anemia	https://doi.org/10.1016/j.fitote.2016.12.020	Scopoletin	silica gel column and preparative thin-layer chromatography (TLC)	in vitro	inhibitory activity on
Bombaceae	Pachira	aquatica	yes	yes	Amapola, Cabellos de angel, Cabellos de ángel, Clavellina blanca, Jícara, Palo de agua, Pitón, Santo Domingo, Soyate, Zapote bobo, Zapote de Santo Domingo, Zapote de agua, Zapote reventador, Zapote reventón, Zapotón ; Xiloxóchitl grande o blanco ; K' uuy		no	yes	ND	ND	neutrophil pro-inflammatory responses	diarrhea, diabetes, infections, skin rashes, sores and anemia	https://doi.org/10.1016/j.fitote.2016.12.020	Benzophenone	silica gel column and preparative thin-layer chromatography (TLC)	in vitro	neutrophil pro-inflammatory responses
Bombaceae	Pachira	aquatica	yes	yes	Amapola, Cabellos de angel, Cabellos de ángel, Clavellina blanca, Jícara, Palo de agua, Pitón, Santo Domingo, Soyate, Zapote bobo, Zapote de Santo Domingo, Zapote de agua, Zapote reventador, Zapote reventón, Zapotón ; Xiloxóchitl grande o blanco ; K' uuy		no	yes	ND	ND	neutrophil pro-inflammatory responses	diarrhea, diabetes, infections, skin rashes, sores and anemia	https://doi.org/10.1016/j.fitote.2016.12.020	Lupenone	silica gel column and preparative thin-layer chromatography (TLC)	in vitro	inhibitory activity on
Bombaceae	Pachira	aquatica	yes	yes	Amapola, Cabellos de angel, Cabellos de ángel, Clavellina blanca, Jícara, Palo de agua, Pitón, Santo Domingo, Soyate, Zapote bobo, Zapote de Santo Domingo, Zapote de agua, Zapote reventador, Zapote reventón, Zapotón ; Xiloxóchitl grande o blanco ; K' uuy		no	yes	ND	ND	neutrophil pro-inflammatory responses	diarrhea, diabetes, infections, skin rashes, sores and anemia	https://doi.org/10.1016/j.fitote.2016.12.020	2α,3β-Dihydroxylup-20(29)-ene	silica gel column and preparative thin-layer chromatography (TLC)	in vitro	neutrophil pro-inflammatory responses
Bombaceae	Pachira	aquatica	yes	yes	Amapola, Cabellos de angel, Cabellos de ángel, Clavellina blanca, Jícara, Palo de agua, Pitón, Santo Domingo, Soyate, Zapote bobo, Zapote de Santo Domingo, Zapote de agua, Zapote reventador, Zapote reventón, Zapotón ; Xiloxóchitl grande o blanco ; K' uuy		no	yes	ND	ND	neutrophil pro-inflammatory responses	diarrhea, diabetes, infections, skin rashes, sores and anemia	https://doi.org/10.1016/j.fitote.2016.12.020	(23Z)-Cycloart-23-en-3β,25-diol	silica gel column and preparative thin-layer chromatography (TLC)	in vitro	inhibitory activity on
Bombaceae	Pachira	aquatica	yes	yes	Amapola, Cabellos de angel, Cabellos de ángel, Clavellina blanca, Jícara, Palo de agua, Pitón, Santo Domingo, Soyate, Zapote bobo, Zapote de Santo Domingo, Zapote de agua, Zapote reventador, Zapote reventón, Zapotón ; Xiloxóchitl grande o blanco ; K' uuy		no	yes	ND	ND	neutrophil pro-inflammatory responses	diarrhea, diabetes, infections, skin rashes, sores and anemia	https://doi.org/10.1016/j.fitote.2016.12.020	(24R)-Cycloart-25-en-3β,24-diol	silica gel column and preparative thin-layer chromatography (TLC)	in vitro	neutrophil pro-inflammatory responses
Malvaceae	Byttneria	aculeata	no	no	Garabato, Gatuño, Uña de gato ; K'iil ix, Xtes-ak', Xtex-ak, Xtokak, Yax-kix, (Español) Éek k'iix . (Maya)	ND	ND	ND	ND	ND	ND	ND	ND	ND	ND	ND	ND
Malvaceae	Guazuma	ulmifolia	yes	no	Barrenillo, Bellota de cuaulote, Capulincillo, Chayote, Cuahulote, Cuajilote, Cuaulote, Cuaulote blanco, Guacima, Guacimillo, Guacimo, Guayacan, Guayacán, Guácima, Guácima prieta, Guácimo, Guázumo, Hierba del tapón, Majagua de toro, Palote negro, Tapa culo, Yaco, Yaco de venado ; Caulote ; Kabal pixoy, Kabal-pishoy, Kabal-pixoy, Pishoy, Pixoy, Poxoy, Sac-pixoy ; (Español) (Náhuatl) (Maya) Aquich …	Bark extract	ND	ND	ND	ND	Inhibitor of [3H]-angiotensin II binding	Hypertension	DOI: 10.1055/s-2002-36344	proanthocyanidins	Chinese hamster ovary cells (CHO-K1)	In vitro	Angiotensin II AT1 receptor binding
Malvaceae	Guazuma	ulmifolia	yes	no	Barrenillo, Bellota de cuaulote, Capulincillo, Chayote, Cuahulote, Cuajilote, Cuaulote, Cuaulote blanco, Guacima, Guacimillo, Guacimo, Guayacan, Guayacán, Guácima, Guácima prieta, Guácimo, Guázumo, Hierba del tapón, Majagua de toro, Palote negro, Tapa culo, Yaco, Yaco de venado ; Caulote ; Kabal pixoy, Kabal-pishoy, Kabal-pixoy, Pishoy, Pixoy, Poxoy, Sac-pixoy ; (Español) (Náhuatl) (Maya) Aquich …	Bark extract	yes	ND	ND	ND	modulation of amyloid-beta (Aβ) toxicity and inhibition of tau protein hyperphosphorylation protective agent	Alzheimer’s disease	doi: 10.1371/journal.pone.0212089	ND	human neuroblastoma SH-SY5Y cells	In vitro	ND
Malvaceae	Guazuma	ulmifolia	yes	no	Barrenillo, Bellota de cuaulote, Capulincillo, Chayote, Cuahulote, Cuajilote, Cuaulote, Cuaulote blanco, Guacima, Guacimillo, Guacimo, Guayacan, Guayacán, Guácima, Guácima prieta, Guácimo, Guázumo, Hierba del tapón, Majagua de toro, Palote negro, Tapa culo, Yaco, Yaco de venado ; Caulote ; Kabal pixoy, Kabal-pishoy, Kabal-pixoy, Pishoy, Pixoy, Poxoy, Sac-pixoy ; (Español) (Náhuatl) (Maya) Aquich …	Leaves extract	ND	ND	ND	ND	Hipoglucemic agent	Diabetes mellitus	DOI: 10.1016/s0378-8741(98)00020-8	ND	glucose oxidase peroxidase enzymatic method	In vitro	ND
Malvaceae	Guazuma	ulmifolia	yes	no	Barrenillo, Bellota de cuaulote, Capulincillo, Chayote, Cuahulote, Cuajilote, Cuaulote, Cuaulote blanco, Guacima, Guacimillo, Guacimo, Guayacan, Guayacán, Guácima, Guácima prieta, Guácimo, Guázumo, Hierba del tapón, Majagua de toro, Palote negro, Tapa culo, Yaco, Yaco de venado ; Caulote ; Kabal pixoy, Kabal-pishoy, Kabal-pixoy, Pishoy, Pixoy, Poxoy, Sac-pixoy ; (Español) (Náhuatl) (Maya) Aquich …	Leaves extract	yes	ND	ND	ND	Antibacterial agent	Staphylococcus aureus; Pseudomonasaeruginosa; and Salmonella typhi infection	DOI: 10.1002/ptr.1134	ND	Bacterial culture	In vitro
Malvaceae	Guazuma	ulmifolia	yes	no	Barrenillo, Bellota de cuaulote, Capulincillo, Chayote, Cuahulote, Cuajilote, Cuaulote, Cuaulote blanco, Guacima, Guacimillo, Guacimo, Guayacan, Guayacán, Guácima, Guácima prieta, Guácimo, Guázumo, Hierba del tapón, Majagua de toro, Palote negro, Tapa culo, Yaco, Yaco de venado ; Caulote ; Kabal pixoy, Kabal-pishoy, Kabal-pixoy, Pishoy, Pixoy, Poxoy, Sac-pixoy ; (Español) (Náhuatl) (Maya) Aquich …	Leaves extract	ND	ND	ND	ND	Anti-obesity	Obesity	https://doi.org/10.1016/j.foodres.2019.108713	ND	-3T3-L1 mouse preadipocytes cells	In vitro	↓Relative expression of adipogenesis-related genes (PPARγ, C/EBPα and SCD1) in 3 T3-L1 cells (50 µg/mL).
Malvaceae	Guazuma	ulmifolia	yes	no	Barrenillo, Bellota de cuaulote, Capulincillo, Chayote, Cuahulote, Cuajilote, Cuaulote, Cuaulote blanco, Guacima, Guacimillo, Guacimo, Guayacan, Guayacán, Guácima, Guácima prieta, Guácimo, Guázumo, Hierba del tapón, Majagua de toro, Palote negro, Tapa culo, Yaco, Yaco de venado ; Caulote ; Kabal pixoy, Kabal-pishoy, Kabal-pixoy, Pishoy, Pixoy, Poxoy, Sac-pixoy ; (Español) (Náhuatl) (Maya) Aquich …	Leaves extract	ND	ND	ND	ND	Anti-obesity	Obesity	https://doi.org/10.1016/j.foodres.2019.108714	Flavonoids and tannins	In vitro pancreatic lipase inhibition assay and toxicity assay on shrimp larvae of Artemia salina	In vitro	Hydroethanolic extract showed the highest pancreatic lipase inhibitory activity (25.31% at 60 μg/mL) and the lowest toxicity (LC50 1070.93 μg/mL), followed by aqueous and saponin extracts; Inhibitory effect of hydroethanolic extract (25.31% at 60 μg/mL) was higher than positive control,Xenical®/orlistat (17.53% at 100 μg/mL).
Malvaceae	Guazuma	ulmifolia	yes	no	Barrenillo, Bellota de cuaulote, Capulincillo, Chayote, Cuahulote, Cuajilote, Cuaulote, Cuaulote blanco, Guacima, Guacimillo, Guacimo, Guayacan, Guayacán, Guácima, Guácima prieta, Guácimo, Guázumo, Hierba del tapón, Majagua de toro, Palote negro, Tapa culo, Yaco, Yaco de venado ; Caulote ; Kabal pixoy, Kabal-pishoy, Kabal-pixoy, Pishoy, Pixoy, Poxoy, Sac-pixoy ; (Español) (Náhuatl) (Maya) Aquich …	ND	ND	ND	ND	ND	Antidiabetic and anti-obesity	Obesity and diabetes	https://doi.org/10.1016/j.foodres.2019.108715	ND	In vitro α-glucosidase and pancreatic lipase inhibition assays	In vitro	Inhibition of α-glucosidase (23% at 1 mg/mL) and pancreatic lipase (13.1% at 0.25 mg/mL) activities.
Malvaceae	Guazuma	ulmifolia	yes	no	Barrenillo, Bellota de cuaulote, Capulincillo, Chayote, Cuahulote, Cuajilote, Cuaulote, Cuaulote blanco, Guacima, Guacimillo, Guacimo, Guayacan, Guayacán, Guácima, Guácima prieta, Guácimo, Guázumo, Hierba del tapón, Majagua de toro, Palote negro, Tapa culo, Yaco, Yaco de venado ; Caulote ; Kabal pixoy, Kabal-pishoy, Kabal-pixoy, Pishoy, Pixoy, Poxoy, Sac-pixoy ; (Español) (Náhuatl) (Maya) Aquich …	Stem bark	ND	ND	ND	ND	Antidiabetic	Diabetes	https://doi.org/10.1016/j.foodres.2019.108716	ND	-3T3-F442A preadipocytes cells	In vitro
Malvaceae	Guazuma	ulmifolia	yes	no	Barrenillo, Bellota de cuaulote, Capulincillo, Chayote, Cuahulote, Cuajilote, Cuaulote, Cuaulote blanco, Guacima, Guacimillo, Guacimo, Guayacan, Guayacán, Guácima, Guácima prieta, Guácimo, Guázumo, Hierba del tapón, Majagua de toro, Palote negro, Tapa culo, Yaco, Yaco de venado ; Caulote ; Kabal pixoy, Kabal-pishoy, Kabal-pixoy, Pishoy, Pixoy, Poxoy, Sac-pixoy ; (Español) (Náhuatl) (Maya) Aquich …	Leaves	ND	ND	ND	ND	Antidiabetic	Diabetes	https://doi.org/10.1016/j.foodres.2019.108717	ND	New Zealand adult male rabbits	In vivo
Malvaceae	Guazuma	ulmifolia	yes	no	Barrenillo, Bellota de cuaulote, Capulincillo, Chayote, Cuahulote, Cuajilote, Cuaulote, Cuaulote blanco, Guacima, Guacimillo, Guacimo, Guayacan, Guayacán, Guácima, Guácima prieta, Guácimo, Guázumo, Hierba del tapón, Majagua de toro, Palote negro, Tapa culo, Yaco, Yaco de venado ; Caulote ; Kabal pixoy, Kabal-pishoy, Kabal-pixoy, Pishoy, Pixoy, Poxoy, Sac-pixoy ; (Español) (Náhuatl) (Maya) Aquich …	Stem bark	ND	yes	ND	ND	ND	ND	https://doi.org/10.1016/j.foodres.2019.108718	Flavanocoumarins	STAT1 protein based in vitro assays	In vitro	ND
Malvaceae	Guazuma	ulmifolia	yes	no	Barrenillo, Bellota de cuaulote, Capulincillo, Chayote, Cuahulote, Cuajilote, Cuaulote, Cuaulote blanco, Guacima, Guacimillo, Guacimo, Guayacan, Guayacán, Guácima, Guácima prieta, Guácimo, Guázumo, Hierba del tapón, Majagua de toro, Palote negro, Tapa culo, Yaco, Yaco de venado ; Caulote ; Kabal pixoy, Kabal-pishoy, Kabal-pixoy, Pishoy, Pixoy, Poxoy, Sac-pixoy ; (Español) (Náhuatl) (Maya) Aquich …	Leaves	ND	ND	ND	ND	Anticancer agent	Cancer	https://doi.org/10.1016/j.foodres.2019.108719	Tiliroside	In vitro antitumor activity against human tumour cell lines T47D and MCF7	Tiliroside has higher antitumor activity on T47D compared to MCF7 cancer cell lines (IC50 67.79 and 112.77 μg/mL, respectively)	Tiliroside induced apoptosis through extrinsic pathways by Caspases 8 and 9 activation.
Malvaceae	Guazuma	ulmifolia	yes	no	Barrenillo, Bellota de cuaulote, Capulincillo, Chayote, Cuahulote, Cuajilote, Cuaulote, Cuaulote blanco, Guacima, Guacimillo, Guacimo, Guayacan, Guayacán, Guácima, Guácima prieta, Guácimo, Guázumo, Hierba del tapón, Majagua de toro, Palote negro, Tapa culo, Yaco, Yaco de venado ; Caulote ; Kabal pixoy, Kabal-pishoy, Kabal-pixoy, Pishoy, Pixoy, Poxoy, Sac-pixoy ; (Español) (Náhuatl) (Maya) Aquich …	Stem bark	ND	ND	ND	ND	Anticancer and antimicrobial agent		https://doi.org/10.1016/j.foodres.2019.108720	Gardenoside	Human cervical cancer cell line (HeLa) In vitro antimicrobial activity against 14 species of microbial pathogens (Bacillus subtilis, Staphylococcus aureus, Streptococcus pneumoniae, Escherichia coli, Proteus vulgaris, Shigella dysenteriae, Klebsiella pneumoniae, Pseudomonas aeruginosa, Trichoderma viridae, Fusarium solani, Aspergillus niger, Nigrospora oryzae, Aspergillus fumicatus and Candida al…	Human cell and bacterial cultures	Ag/Au alloy nanoparticles reduced the proliferation of human cervical cancer cell line (IC50 24.83 μM); Ag and Ag/Au alloy nanoparticles exhibited good antimicrobial activity on all 14 species of microbial pathogens
Malvaceae	Guazuma	ulmifolia	yes	no	Barrenillo, Bellota de cuaulote, Capulincillo, Chayote, Cuahulote, Cuajilote, Cuaulote, Cuaulote blanco, Guacima, Guacimillo, Guacimo, Guayacan, Guayacán, Guácima, Guácima prieta, Guácimo, Guázumo, Hierba del tapón, Majagua de toro, Palote negro, Tapa culo, Yaco, Yaco de venado ; Caulote ; Kabal pixoy, Kabal-pishoy, Kabal-pixoy, Pishoy, Pixoy, Poxoy, Sac-pixoy ; (Español) (Náhuatl) (Maya) Aquich …	Stem bark	ND	ND	ND	ND	Anticancer and antimicrobial agent		https://doi.org/10.1016/j.foodres.2019.108721	Genipin	Human cervical cancer cell line (HeLa) In vitro antimicrobial activity against 14 species of microbial pathogens (Bacillus subtilis, Staphylococcus aureus, Streptococcus pneumoniae, Escherichia coli, Proteus vulgaris, Shigella dysenteriae, Klebsiella pneumoniae, Pseudomonas aeruginosa, Trichoderma viridae, Fusarium solani, Aspergillus niger, Nigrospora oryzae, Aspergillus fumicatus and Candida al…	Human cell and bacterial cultures	Ag/Au alloy nanoparticles reduced the proliferation of human cervical cancer cell line (IC50 24.83 μM); Ag and Ag/Au alloy nanoparticles exhibited good antimicrobial activity on all 14 species of microbial pathogens
Malvaceae	Guazuma	ulmifolia	yes	no	Barrenillo, Bellota de cuaulote, Capulincillo, Chayote, Cuahulote, Cuajilote, Cuaulote, Cuaulote blanco, Guacima, Guacimillo, Guacimo, Guayacan, Guayacán, Guácima, Guácima prieta, Guácimo, Guázumo, Hierba del tapón, Majagua de toro, Palote negro, Tapa culo, Yaco, Yaco de venado ; Caulote ; Kabal pixoy, Kabal-pishoy, Kabal-pixoy, Pishoy, Pixoy, Poxoy, Sac-pixoy ; (Español) (Náhuatl) (Maya) Aquich …	Stem bark	ND	ND	ND	ND	Anticancer and antimicrobial agent		https://doi.org/10.1016/j.foodres.2019.108722	Genipin 1-β-gentiobioside	Human cervical cancer cell line (HeLa) In vitro antimicrobial activity against 14 species of microbial pathogens (Bacillus subtilis, Staphylococcus aureus, Streptococcus pneumoniae, Escherichia coli, Proteus vulgaris, Shigella dysenteriae, Klebsiella pneumoniae, Pseudomonas aeruginosa, Trichoderma viridae, Fusarium solani, Aspergillus niger, Nigrospora oryzae, Aspergillus fumicatus and Candida al…	Human cell and bacterial cultures	Ag/Au alloy nanoparticles reduced the proliferation of human cervical cancer cell line (IC50 24.83 μM); Ag and Ag/Au alloy nanoparticles exhibited good antimicrobial activity on all 14 species of microbial pathogens
Malvaceae	Guazuma	ulmifolia	yes	no	Barrenillo, Bellota de cuaulote, Capulincillo, Chayote, Cuahulote, Cuajilote, Cuaulote, Cuaulote blanco, Guacima, Guacimillo, Guacimo, Guayacan, Guayacán, Guácima, Guácima prieta, Guácimo, Guázumo, Hierba del tapón, Majagua de toro, Palote negro, Tapa culo, Yaco, Yaco de venado ; Caulote ; Kabal pixoy, Kabal-pishoy, Kabal-pixoy, Pishoy, Pixoy, Poxoy, Sac-pixoy ; (Español) (Náhuatl) (Maya) Aquich …	Stem bark	ND	ND	ND	ND	Anticancer and antimicrobial agent		https://doi.org/10.1016/j.foodres.2019.108723	Geniposide	Human cervical cancer cell line (HeLa) In vitro antimicrobial activity against 14 species of microbial pathogens (Bacillus subtilis, Staphylococcus aureus, Streptococcus pneumoniae, Escherichia coli, Proteus vulgaris, Shigella dysenteriae, Klebsiella pneumoniae, Pseudomonas aeruginosa, Trichoderma viridae, Fusarium solani, Aspergillus niger, Nigrospora oryzae, Aspergillus fumicatus and Candida al…	Human cell and bacterial cultures	Ag/Au alloy nanoparticles reduced the proliferation of human cervical cancer cell line (IC50 24.83 μM); Ag and Ag/Au alloy nanoparticles exhibited good antimicrobial activity on all 14 species of microbial pathogens
Malvaceae	Guazuma	ulmifolia	yes	no	Barrenillo, Bellota de cuaulote, Capulincillo, Chayote, Cuahulote, Cuajilote, Cuaulote, Cuaulote blanco, Guacima, Guacimillo, Guacimo, Guayacan, Guayacán, Guácima, Guácima prieta, Guácimo, Guázumo, Hierba del tapón, Majagua de toro, Palote negro, Tapa culo, Yaco, Yaco de venado ; Caulote ; Kabal pixoy, Kabal-pishoy, Kabal-pixoy, Pishoy, Pixoy, Poxoy, Sac-pixoy ; (Español) (Náhuatl) (Maya) Aquich …	Stem bark	ND	ND	ND	ND	Anticancer and antimicrobial agent		https://doi.org/10.1016/j.foodres.2019.108724	Geniposidic	Human cervical cancer cell line (HeLa) In vitro antimicrobial activity against 14 species of microbial pathogens (Bacillus subtilis, Staphylococcus aureus, Streptococcus pneumoniae, Escherichia coli, Proteus vulgaris, Shigella dysenteriae, Klebsiella pneumoniae, Pseudomonas aeruginosa, Trichoderma viridae, Fusarium solani, Aspergillus niger, Nigrospora oryzae, Aspergillus fumicatus and Candida al…	Human cell and bacterial cultures	Ag/Au alloy nanoparticles reduced the proliferation of human cervical cancer cell line (IC50 24.83 μM); Ag and Ag/Au alloy nanoparticles exhibited good antimicrobial activity on all 14 species of microbial pathogens
Malvaceae	Guazuma	ulmifolia	yes	no	Barrenillo, Bellota de cuaulote, Capulincillo, Chayote, Cuahulote, Cuajilote, Cuaulote, Cuaulote blanco, Guacima, Guacimillo, Guacimo, Guayacan, Guayacán, Guácima, Guácima prieta, Guácimo, Guázumo, Hierba del tapón, Majagua de toro, Palote negro, Tapa culo, Yaco, Yaco de venado ; Caulote ; Kabal pixoy, Kabal-pishoy, Kabal-pixoy, Pishoy, Pixoy, Poxoy, Sac-pixoy ; (Español) (Náhuatl) (Maya) Aquich …	Stem bark	ND	ND	ND	ND	Anticancer and antimicrobial agent		https://doi.org/10.1016/j.foodres.2019.108725	6′-O-p-Coumaroyl-geniposidic acid	Human cervical cancer cell line (HeLa) In vitro antimicrobial activity against 14 species of microbial pathogens (Bacillus subtilis, Staphylococcus aureus, Streptococcus pneumoniae, Escherichia coli, Proteus vulgaris, Shigella dysenteriae, Klebsiella pneumoniae, Pseudomonas aeruginosa, Trichoderma viridae, Fusarium solani, Aspergillus niger, Nigrospora oryzae, Aspergillus fumicatus and Candida al…	Human cell and bacterial cultures	Ag/Au alloy nanoparticles reduced the proliferation of human cervical cancer cell line (IC50 24.83 μM); Ag and Ag/Au alloy nanoparticles exhibited good antimicrobial activity on all 14 species of microbial pathogens
Malvaceae	Guazuma	ulmifolia	yes	no	Barrenillo, Bellota de cuaulote, Capulincillo, Chayote, Cuahulote, Cuajilote, Cuaulote, Cuaulote blanco, Guacima, Guacimillo, Guacimo, Guayacan, Guayacán, Guácima, Guácima prieta, Guácimo, Guázumo, Hierba del tapón, Majagua de toro, Palote negro, Tapa culo, Yaco, Yaco de venado ; Caulote ; Kabal pixoy, Kabal-pishoy, Kabal-pixoy, Pishoy, Pixoy, Poxoy, Sac-pixoy ; (Español) (Náhuatl) (Maya) Aquich …	Stem bark	ND	ND	ND	ND	Anticancer and antimicrobial agent		https://doi.org/10.1016/j.foodres.2019.108726	6′-O-p-Feruloyl-geniposidic acid	Human cervical cancer cell line (HeLa) In vitro antimicrobial activity against 14 species of microbial pathogens (Bacillus subtilis, Staphylococcus aureus, Streptococcus pneumoniae, Escherichia coli, Proteus vulgaris, Shigella dysenteriae, Klebsiella pneumoniae, Pseudomonas aeruginosa, Trichoderma viridae, Fusarium solani, Aspergillus niger, Nigrospora oryzae, Aspergillus fumicatus and Candida al…	Human cell and bacterial cultures	Ag/Au alloy nanoparticles reduced the proliferation of human cervical cancer cell line (IC50 24.83 μM); Ag and Ag/Au alloy nanoparticles exhibited good antimicrobial activity on all 14 species of microbial pathogens
Malvaceae	Guazuma	ulmifolia	yes	no	Barrenillo, Bellota de cuaulote, Capulincillo, Chayote, Cuahulote, Cuajilote, Cuaulote, Cuaulote blanco, Guacima, Guacimillo, Guacimo, Guayacan, Guayacán, Guácima, Guácima prieta, Guácimo, Guázumo, Hierba del tapón, Majagua de toro, Palote negro, Tapa culo, Yaco, Yaco de venado ; Caulote ; Kabal pixoy, Kabal-pishoy, Kabal-pixoy, Pishoy, Pixoy, Poxoy, Sac-pixoy ; (Español) (Náhuatl) (Maya) Aquich …	Stem bark	ND	ND	ND	ND	Anticancer and antimicrobial agent		https://doi.org/10.1016/j.foodres.2019.108727	6″-O-p-Coumaroyl-1-β-gentibioside geniposidic acid	Human cervical cancer cell line (HeLa) In vitro antimicrobial activity against 14 species of microbial pathogens (Bacillus subtilis, Staphylococcus aureus, Streptococcus pneumoniae, Escherichia coli, Proteus vulgaris, Shigella dysenteriae, Klebsiella pneumoniae, Pseudomonas aeruginosa, Trichoderma viridae, Fusarium solani, Aspergillus niger, Nigrospora oryzae, Aspergillus fumicatus and Candida al…	Human cell and bacterial cultures	Ag/Au alloy nanoparticles reduced the proliferation of human cervical cancer cell line (IC50 24.83 μM); Ag and Ag/Au alloy nanoparticles exhibited good antimicrobial activity on all 14 species of microbial pathogens
Malvaceae	Guazuma	ulmifolia	yes	no	Barrenillo, Bellota de cuaulote, Capulincillo, Chayote, Cuahulote, Cuajilote, Cuaulote, Cuaulote blanco, Guacima, Guacimillo, Guacimo, Guayacan, Guayacán, Guácima, Guácima prieta, Guácimo, Guázumo, Hierba del tapón, Majagua de toro, Palote negro, Tapa culo, Yaco, Yaco de venado ; Caulote ; Kabal pixoy, Kabal-pishoy, Kabal-pixoy, Pishoy, Pixoy, Poxoy, Sac-pixoy ; (Español) (Náhuatl) (Maya) Aquich …	Stem bark	ND	ND	ND	ND	Anticancer and antimicrobial agent		https://doi.org/10.1016/j.foodres.2019.108728	6″-O-p-Coumaroylgenpin-gentiobioside	Human cervical cancer cell line (HeLa) In vitro antimicrobial activity against 14 species of microbial pathogens (Bacillus subtilis, Staphylococcus aureus, Streptococcus pneumoniae, Escherichia coli, Proteus vulgaris, Shigella dysenteriae, Klebsiella pneumoniae, Pseudomonas aeruginosa, Trichoderma viridae, Fusarium solani, Aspergillus niger, Nigrospora oryzae, Aspergillus fumicatus and Candida al…	Human cell and bacterial cultures	Ag/Au alloy nanoparticles reduced the proliferation of human cervical cancer cell line (IC50 24.83 μM); Ag and Ag/Au alloy nanoparticles exhibited good antimicrobial activity on all 14 species of microbial pathogens
Malvaceae	Theobroma	cacao	yes	no	Cacao, Cacao cimarrón, Cacao común, Flor de cacao, Florecita de cacao, Rosita de cacao ; Cacaocuáhuitl, Cacaotero	methanolic extracts	yes	ND	ND	ND	ND	NA	doi: 10.26656/fr.2017.6(4).477	ND	Theorical model	In vitro	ND
Malvaceae	Theobroma	cacao	yes	no	Cacao, Cacao cimarrón, Cacao común, Flor de cacao, Florecita de cacao, Rosita de cacao ; Cacaocuáhuitl, Cacaotero	Aqueous extract of T. cacao pod husk	yes	ND	ND	ND	Antibacterial	NA	doi: 10.3390/molecules26226915	Dodecanoic acid	Theorical model	In vitro	ND
Malvaceae	Theobroma	cacao	yes	no	Cacao, Cacao cimarrón, Cacao común, Flor de cacao, Florecita de cacao, Rosita de cacao ; Cacaocuáhuitl, Cacaotero	Aqueous extract of T. cacao pod husk	yes	ND	ND	ND	Antibacterial	NA	doi: 10.3390/molecules26226916	Tetradecanoic acid	Theorical model	In vitro	ND
Malvaceae	Theobroma	cacao	yes	no	Cacao, Cacao cimarrón, Cacao común, Flor de cacao, Florecita de cacao, Rosita de cacao ; Cacaocuáhuitl, Cacaotero	Aqueous extract of T. cacao pod husk	yes	ND	ND	ND	Antibacterial	NA	doi: 10.3390/molecules26226917	Heptadecane	Theorical model	In vitro	ND
Malvaceae	Theobroma	cacao	yes	no	Cacao, Cacao cimarrón, Cacao común, Flor de cacao, Florecita de cacao, Rosita de cacao ; Cacaocuáhuitl, Cacaotero	Aqueous extract of T. cacao pod husk	yes	ND	ND	ND	Antibacterial	NA	doi: 10.3390/molecules26226918	1,2-Benzenedicarboxylic acid, bis(2-methylpropyl) ester	Theorical model	In vitro	ND
Malvaceae	Theobroma	cacao	yes	no	Cacao, Cacao cimarrón, Cacao común, Flor de cacao, Florecita de cacao, Rosita de cacao ; Cacaocuáhuitl, Cacaotero	Aqueous extract of T. cacao pod husk	yes	ND	ND	ND	Antibacterial	NA	doi: 10.3390/molecules26226919	n-Hexadecanoic acid	Theorical model	In vitro	ND
Malvaceae	Theobroma	cacao	yes	no	Cacao, Cacao cimarrón, Cacao común, Flor de cacao, Florecita de cacao, Rosita de cacao ; Cacaocuáhuitl, Cacaotero	Aqueous extract of T. cacao pod husk	yes	ND	ND	ND	Antibacterial	NA	doi: 10.3390/molecules26226920	Dibutyl phthalate	Theorical model	In vitro	ND
Malvaceae	Theobroma	cacao	yes	no	Cacao, Cacao cimarrón, Cacao común, Flor de cacao, Florecita de cacao, Rosita de cacao ; Cacaocuáhuitl, Cacaotero	Aqueous extract of T. cacao pod husk	yes	ND	ND	ND	Antibacterial	NA	doi: 10.3390/molecules26226921	Heneicosane	Theorical model	In vitro	ND
Malvaceae	Theobroma	cacao	yes	no	Cacao, Cacao cimarrón, Cacao común, Flor de cacao, Florecita de cacao, Rosita de cacao ; Cacaocuáhuitl, Cacaotero	Aqueous extract of T. cacao pod husk	yes	ND	ND	ND	Antibacterial	NA	doi: 10.3390/molecules26226922	1-Nonadecene	Theorical model	In vitro	ND
Malvaceae	Theobroma	cacao	yes	no	Cacao, Cacao cimarrón, Cacao común, Flor de cacao, Florecita de cacao, Rosita de cacao ; Cacaocuáhuitl, Cacaotero	Aqueous extract of T. cacao pod husk	yes	ND	ND	ND	Antibacterial	NA	doi: 10.3390/molecules26226923	4a-But-3-enyl-2-t-butyl-tetrahydrocyclopenta[1,3]dioxin-4-one	Theorical model	In vitro	ND
Malvaceae	Theobroma	cacao	yes	no	Cacao, Cacao cimarrón, Cacao común, Flor de cacao, Florecita de cacao, Rosita de cacao ; Cacaocuáhuitl, Cacaotero	Aqueous extract of T. cacao pod husk	yes	ND	ND	ND	Antibacterial	NA	doi: 10.3390/molecules26226924	Octanoic acid, 4,6-dimethyl-, methyl ester, (4S,6S)-(+)-	Theorical model	In vitro	ND
Malvaceae	Theobroma	cacao	yes	no	Cacao, Cacao cimarrón, Cacao común, Flor de cacao, Florecita de cacao, Rosita de cacao ; Cacaocuáhuitl, Cacaotero	Aqueous extract of T. cacao pod husk	yes	ND	ND	ND	Antibacterial	NA	doi: 10.3390/molecules26226925	Octadecane	Theorical model	In vitro	ND
Malvaceae	Theobroma	cacao	yes	no	Cacao, Cacao cimarrón, Cacao común, Flor de cacao, Florecita de cacao, Rosita de cacao ; Cacaocuáhuitl, Cacaotero	Aqueous extract of T. cacao pod husk	yes	ND	ND	ND	Antibacterial	NA	doi: 10.3390/molecules26226926	Methyl octadec-17-ynoate	Theorical model	In vitro	ND
Malvaceae	Theobroma	cacao	yes	no	Cacao, Cacao cimarrón, Cacao común, Flor de cacao, Florecita de cacao, Rosita de cacao ; Cacaocuáhuitl, Cacaotero	Aqueous extract of T. cacao pod husk	yes	ND	ND	ND	Antibacterial	NA	doi: 10.3390/molecules26226927	9-t-Butyltricyclo[4.2.1.1(2,5)]decane-9,10-diol	Theorical model	In vitro	ND
Malvaceae	Theobroma	cacao	yes	no	Cacao, Cacao cimarrón, Cacao común, Flor de cacao, Florecita de cacao, Rosita de cacao ; Cacaocuáhuitl, Cacaotero	Aqueous extract of T. cacao pod husk	yes	ND	ND	ND	Antibacterial	NA	doi: 10.3390/molecules26226928	Campesterol	Theorical model	In vitro	high activity of the sample in scavenging DPPH free radicals.
Malvaceae	Theobroma	cacao	yes	no	Cacao, Cacao cimarrón, Cacao común, Flor de cacao, Florecita de cacao, Rosita de cacao ; Cacaocuáhuitl, Cacaotero	Aqueous extract of T. cacao pod husk	yes	ND	ND	ND	Antibacterial	NA	doi: 10.3390/molecules26226929	Ethyl stearate, 9,12-diepoxy	Theorical model	In vitro	ND
Malvaceae	Theobroma	cacao	yes	no	Cacao, Cacao cimarrón, Cacao común, Flor de cacao, Florecita de cacao, Rosita de cacao ; Cacaocuáhuitl, Cacaotero	Aqueous extract of T. cacao pod husk	yes	ND	ND	ND	Antibacterial	NA	doi: 10.3390/molecules26226930	Oxiraneoctanoic acid, 3-octyl-, cis-	Theorical model	In vitro	ND
Malvaceae	Theobroma	cacao	yes	no	Cacao, Cacao cimarrón, Cacao común, Flor de cacao, Florecita de cacao, Rosita de cacao ; Cacaocuáhuitl, Cacaotero	Aqueous extract of T. cacao pod husk	yes	ND	ND	ND	Antibacterial	NA	doi: 10.3390/molecules26226931	Stigmasterol	Theorical model	In vitro	High activity of the sample in scavenging DPPH free radicals
Malvaceae	Theobroma	cacao	yes	no	Cacao, Cacao cimarrón, Cacao común, Flor de cacao, Florecita de cacao, Rosita de cacao ; Cacaocuáhuitl, Cacaotero	Aqueous extract of T. cacao pod husk	yes	ND	ND	ND	Antibacterial	NA	doi: 10.3390/molecules26226932	Hexadecanoic acid, 2-hydroxy-1-(hydroxymethyl)ethyl ester	Theorical model	In vitro	ND
Malvaceae	Theobroma	cacao	yes	no	Cacao, Cacao cimarrón, Cacao común, Flor de cacao, Florecita de cacao, Rosita de cacao ; Cacaocuáhuitl, Cacaotero	Aqueous extract of T. cacao pod husk	yes	ND	ND	ND	Antibacterial	NA	doi: 10.3390/molecules26226933	Bis(2-ethylhexyl) phthalate	Theorical model	In vitro	ND
Malvaceae	Theobroma	cacao	yes	no	Cacao, Cacao cimarrón, Cacao común, Flor de cacao, Florecita de cacao, Rosita de cacao ; Cacaocuáhuitl, Cacaotero	Aqueous extract of T. cacao pod husk	yes	ND	ND	ND	Antibacterial	NA	doi: 10.3390/molecules26226934	Cyclononasiloxane, octadecamethyl-	Theorical model	In vitro	ND
Malvaceae	Theobroma	cacao	yes	no	Cacao, Cacao cimarrón, Cacao común, Flor de cacao, Florecita de cacao, Rosita de cacao ; Cacaocuáhuitl, Cacaotero	Aqueous extract of T. cacao pod husk	yes	ND	ND	ND	Antibacterial	NA	doi: 10.3390/molecules26226935	gamma-Sitosterol	Theorical model	In vitro	high activity of the sample in scavenging DPPH free radicals.
Malvaceae	Theobroma	cacao	yes	no	Cacao, Cacao cimarrón, Cacao común, Flor de cacao, Florecita de cacao, Rosita de cacao ; Cacaocuáhuitl, Cacaotero	Aqueous extract of T. cacao pod husk	yes	ND	ND	ND	Antibacterial	NA	doi: 10.3390/molecules26226936	Stigmastanol	Theorical model	In vitro	ND
Malvaceae	Theobroma	cacao	yes	no	Cacao, Cacao cimarrón, Cacao común, Flor de cacao, Florecita de cacao, Rosita de cacao ; Cacaocuáhuitl, Cacaotero	Aqueous extract of T. cacao pod husk	yes	ND	ND	ND	Antibacterial	NA	doi: 10.3390/molecules26226937	Decanoic acid, 2-hydroxy-3-[(1-oxooctyl)oxy]propyl ester	Theorical model	In vitro	ND
Malvaceae	Theobroma	cacao	yes	no	Cacao, Cacao cimarrón, Cacao común, Flor de cacao, Florecita de cacao, Rosita de cacao ; Cacaocuáhuitl, Cacaotero	Cacao beverages	ND	ND	ND	yes	ND	Cognitive dysfunction	doi: 10.3945/ajcn.114.106146	ND	90 elderly individuals without clinical evidence of cognitive dysfunction	In vivo	ND
Malvaceae	Theobroma	cacao	yes	no	Cacao, Cacao cimarrón, Cacao común, Flor de cacao, Florecita de cacao, Rosita de cacao ; Cacaocuáhuitl, Cacaotero	epicatechin	ND	ND	yes	ND	ND	Sarcopenia	doi: 10.1016/j.jnutbio.2013.09.007	epicatechin	Young and elderly mices	In vivo	Decreases myostatin and β-galactosidase and increases levels of markers of muscle growth.
Malvaceae	Melochia	pyramidata	no	no	Claudiosa, Escobilla, Escobillo, Malva, Malvavisco, Orégano cimarrón	ND	ND	ND	ND	ND	Induces cattle paralysis	ND	doi: 10.1016/0300-483x(82)90032-4	melochinine	ND	In vivo	ND
Malvaceae	Melochia	tomentosa	no	no	Escoba, Hierba del venado, Malva, Malva de los cerros, Malva rosa	ND	ND	ND	ND	ND	Tumorogenic	NA	doi:10.1021/ja00856a036	melochinine	NA	NA	NA
Malvaceae	Melochia	nodiflora	no	no	Kabal chak pixoy, Kabal pixoy	ND	ND	ND	ND	ND	ND	NA	NA	ND	NA	NA	NA
Malvaceae	Waltheria	indica	yes	no	Cadillo, Cancerina, Escoba, Escobilla, Hierba del soldado, Malva, Malva del monte, Manrubio, Manrubio rojo, Tapasereno, Yerba del tapaculo	Plant extracts	ND	yes	ND	ND	ND	ND	doi: 10.1007/s10787-019-00658-6	ND	Human epithelial cells HEK293, HEK-α and human THP-1 monocytes	In vitro	Inhibit key inflammatory cytokines and cytokine receptors including protein levels of IL-1B, IL-1ra, IL-8 and IL-6, reduce both mRNA and protein levels of TNF-α and protein levels of its receptor
Malvaceae	Waltheria	indica	yes	no	Cadillo, Cancerina, Escoba, Escobilla, Hierba del soldado, Malva, Malva del monte, Manrubio, Manrubio rojo, Tapasereno, Yerba del tapaculo	Plant extracts	ND	yes	ND	ND	ND	ND	doi: 10.1016/j.jep.2020.113741Abstract	Tiliroside	Fluorometric COX-2 specific inhibitor screening kit (BioVision, Zurich, Switzerland).	In vitro	COX-2 inhibition
Malvaceae	Waltheria	indica	yes	no	Cadillo, Cancerina, Escoba, Escobilla, Hierba del soldado, Malva, Malva del monte, Manrubio, Manrubio rojo, Tapasereno, Yerba del tapaculo	Root methanolic extracts	yes	ND	ND	ND	ND	ND	doi: 10.3390/molecules27103270	Walthindicin 1	HeLa cells	In vitro	ROS and NF-κB inhibition
Malvaceae	Waltheria	indica	yes	no	Cadillo, Cancerina, Escoba, Escobilla, Hierba del soldado, Malva, Malva del monte, Manrubio, Manrubio rojo, Tapasereno, Yerba del tapaculo	Root methanolic extracts	yes	ND	ND	ND	ND	ND	doi: 10.3390/molecules27103271	Walthindicin 1b	HeLa cells	In vitro	ROS and NF-κB inhibition
Malvaceae	Waltheria	indica	yes	no	Cadillo, Cancerina, Escoba, Escobilla, Hierba del soldado, Malva, Malva del monte, Manrubio, Manrubio rojo, Tapasereno, Yerba del tapaculo	Root methanolic extracts	yes	ND	ND	ND	ND	ND	doi: 10.3390/molecules27103272	Walthindicin 2	HeLa cells	In vitro	ROS and NF-κB inhibition
Malvaceae	Waltheria	indica	yes	no	Cadillo, Cancerina, Escoba, Escobilla, Hierba del soldado, Malva, Malva del monte, Manrubio, Manrubio rojo, Tapasereno, Yerba del tapaculo	Root methanolic extracts	yes	ND	ND	ND	ND	ND	doi: 10.3390/molecules27103273	Walthindicin 3	HeLa cells	In vitro	ROS and NF-κB inhibition
Malvaceae	Waltheria	indica	yes	no	Cadillo, Cancerina, Escoba, Escobilla, Hierba del soldado, Malva, Malva del monte, Manrubio, Manrubio rojo, Tapasereno, Yerba del tapaculo	Root methanolic extracts	yes	ND	ND	ND	ND	ND	doi: 10.3390/molecules27103274	Walthindicin 4	HeLa cells	In vitro	ROS and NF-κB inhibition
Malvaceae	Waltheria	indica	yes	no	Cadillo, Cancerina, Escoba, Escobilla, Hierba del soldado, Malva, Malva del monte, Manrubio, Manrubio rojo, Tapasereno, Yerba del tapaculo	Root methanolic extracts	yes	ND	ND	ND	ND	ND	doi: 10.3390/molecules27103275	Walthindicin 5	HeLa cells	In vitro	ROS and NF-κB inhibition
Malvaceae	Waltheria	indica	yes	no	Cadillo, Cancerina, Escoba, Escobilla, Hierba del soldado, Malva, Malva del monte, Manrubio, Manrubio rojo, Tapasereno, Yerba del tapaculo	Root methanolic extracts	yes	ND	ND	ND	ND	ND	doi: 10.3390/molecules27103276	Walthindicin 7	HeLa cells	In vitro	ROS and NF-κB inhibition
Malvaceae	Corchorus	siliquosus	yes	no	Claudiosa, Malva, Malva cubierta, Malva de castilla, Malva de platanillo, Malvavisco, Malvavisco grande, Mostacilla, Platanillo	ND	ND	ND	ND	ND	ND	ND	NA	ND	NA	NA	NA
Malvaceae	Heliocarpus	donnellsmithii	no	no	Adán, Cajeta, Chintule, Corcho, Jolocín, Jonoai, Jonote, Jonote baboso, Jonoteblanco, Jonote colorado, Jonote real, Majagua, Majahua, Malva, Mosote, Nam	ND	ND	ND	ND	ND	Cicatrizant	ND	NA	ND	NA	NA	NA
Malvaceae	Triumfetta	semitriloba	yes	no	Abrojo, Cadillo, Cadillo cimarrón, Cadillo de abrojo, Cadillo malva, Hierba de la hormiga, Majahuilla, Majalmilla, Malva, Piojo de caballo, Yaco	ND	ND	ND	ND	ND	ND	ND	NA	ND	NA	NA	NA
Malvaceae	Luehea	speciosa	no	no	Algodoncillo, Cuahulote blanco, Cuaulote, Cuaulote blanco, Palaste, Patashtillo,Patastillo, Pataxte, Patazte, Peine de mico, Pepe cacao, Tepecaca	ND	ND	ND	ND	ND	ND	ND	NA	ND	NA	NA	NA
Muntingiaceae	Muntingia	calabura	yes	no	Capafincil, Capulincillo, Capulín, Capulín blanco, Capulín de mayo, Capulín manso, Capulín real, Cerezo, Ciruelas, Jonote, Majagua, Mecate de capulín, Mora ; Capolín	Fruits extracts	yes	ND	ND	ND	ND	ND	doi: 10.1016/j.foodres.2018.03.046	β-Farnesene	Theorical model	In vitro	ND
Muntingiaceae	Muntingia	calabura	yes	no	Capafincil, Capulincillo, Capulín, Capulín blanco, Capulín de mayo, Capulín manso, Capulín real, Cerezo, Ciruelas, Jonote, Majagua, Mecate de capulín, Mora ; Capolín	Fruits extracts	yes	ND	ND	ND	ND	ND	doi: 10.1016/j.foodres.2018.03.047	Dendrolasin	Theorical model	In vitro	ND
Muntingiaceae	Muntingia	calabura	yes	no	Capafincil, Capulincillo, Capulín, Capulín blanco, Capulín de mayo, Capulín manso, Capulín real, Cerezo, Ciruelas, Jonote, Majagua, Mecate de capulín, Mora ; Capolín	Fruits extracts	yes	ND	ND	ND	ND	ND	doi: 10.1016/j.foodres.2018.03.048	β-himachalene	Theorical model	In vitro	ND
Muntingiaceae	Muntingia	calabura	yes	no	Capafincil, Capulincillo, Capulín, Capulín blanco, Capulín de mayo, Capulín manso, Capulín real, Cerezo, Ciruelas, Jonote, Majagua, Mecate de capulín, Mora ; Capolín	Fruits extracts	yes	ND	ND	ND	ND	ND	doi: 10.1016/j.foodres.2018.03.049	α-curcumene	Theorical model	In vitro	ND
Muntingiaceae	Muntingia	calabura	yes	no	Capafincil, Capulincillo, Capulín, Capulín blanco, Capulín de mayo, Capulín manso, Capulín real, Cerezo, Ciruelas, Jonote, Majagua, Mecate de capulín, Mora ; Capolín	Fruits extracts	yes	ND	ND	ND	ND	ND	doi: 10.1016/j.foodres.2018.03.050	Limonene	Theorical model	In vitro	ND
Muntingiaceae	Muntingia	calabura	yes	no	Capafincil, Capulincillo, Capulín, Capulín blanco, Capulín de mayo, Capulín manso, Capulín real, Cerezo, Ciruelas, Jonote, Majagua, Mecate de capulín, Mora ; Capolín	Fruits extracts	yes	ND	ND	ND	ND	ND	doi: 10.1016/j.foodres.2018.03.051	3-hexen-1-ol	Theorical model	In vitro	ND
Muntingiaceae	Muntingia	calabura	yes	no	Capafincil, Capulincillo, Capulín, Capulín blanco, Capulín de mayo, Capulín manso, Capulín real, Cerezo, Ciruelas, Jonote, Majagua, Mecate de capulín, Mora ; Capolín	Fruits extracts	yes	ND	ND	ND	ND	ND	doi: 10.1016/j.foodres.2018.03.052	methyl salicylate	Theorical model	In vitro	ND
Muntingiaceae	Muntingia	calabura	yes	no	Capafincil, Capulincillo, Capulín, Capulín blanco, Capulín de mayo, Capulín manso, Capulín real, Cerezo, Ciruelas, Jonote, Majagua, Mecate de capulín, Mora ; Capolín	Fruits extracts	yes	ND	ND	ND	ND	ND	doi: 10.1016/j.foodres.2018.03.053	Gallocatechin	Theorical model	In vitro	ND
Muntingiaceae	Muntingia	calabura	yes	no	Capafincil, Capulincillo, Capulín, Capulín blanco, Capulín de mayo, Capulín manso, Capulín real, Cerezo, Ciruelas, Jonote, Majagua, Mecate de capulín, Mora ; Capolín	Fruits extracts	yes	ND	ND	ND	ND	ND	doi: 10.1016/j.foodres.2018.03.054	Epigallocatechin	Theorical model	In vitro	ND
Muntingiaceae	Muntingia	calabura	yes	no	Capafincil, Capulincillo, Capulín, Capulín blanco, Capulín de mayo, Capulín manso, Capulín real, Cerezo, Ciruelas, Jonote, Majagua, Mecate de capulín, Mora ; Capolín	Fruits extracts	yes	ND	ND	ND	ND	ND	doi: 10.1016/j.foodres.2018.03.055	Catechin	Theorical model	In vitro	ND
Muntingiaceae	Muntingia	calabura	yes	no	Capafincil, Capulincillo, Capulín, Capulín blanco, Capulín de mayo, Capulín manso, Capulín real, Cerezo, Ciruelas, Jonote, Majagua, Mecate de capulín, Mora ; Capolín	Fruits extracts	yes	ND	ND	ND	ND	ND	doi: 10.1016/j.foodres.2018.03.056	Epicatechin	Theorical model	In vitro	ND
Muntingiaceae	Muntingia	calabura	yes	no	Capafincil, Capulincillo, Capulín, Capulín blanco, Capulín de mayo, Capulín manso, Capulín real, Cerezo, Ciruelas, Jonote, Majagua, Mecate de capulín, Mora ; Capolín	Fruits extracts	yes	ND	ND	ND	ND	ND	doi: 10.1016/j.foodres.2018.03.057	Naringenin	Theorical model	In vitro	ND
Muntingiaceae	Muntingia	calabura	yes	no	Capafincil, Capulincillo, Capulín, Capulín blanco, Capulín de mayo, Capulín manso, Capulín real, Cerezo, Ciruelas, Jonote, Majagua, Mecate de capulín, Mora ; Capolín	Fruits extracts	yes	ND	ND	ND	ND	ND	doi: 10.1016/j.foodres.2018.03.058	Rutin	Theorical model	In vitro	ND
Muntingiaceae	Muntingia	calabura	yes	no	Capafincil, Capulincillo, Capulín, Capulín blanco, Capulín de mayo, Capulín manso, Capulín real, Cerezo, Ciruelas, Jonote, Majagua, Mecate de capulín, Mora ; Capolín	Fruits extracts	yes	ND	ND	ND	ND	ND	doi: 10.1016/j.foodres.2018.03.059	Quercetin	Theorical model	In vitro	ND
Muntingiaceae	Muntingia	calabura	yes	no	Capafincil, Capulincillo, Capulín, Capulín blanco, Capulín de mayo, Capulín manso, Capulín real, Cerezo, Ciruelas, Jonote, Majagua, Mecate de capulín, Mora ; Capolín	Fruits extracts	yes	ND	ND	ND	ND	ND	doi: 10.1016/j.foodres.2018.03.060	Gallic acid	Theorical model	In vitro	ND
Muntingiaceae	Muntingia	calabura	yes	no	Capafincil, Capulincillo, Capulín, Capulín blanco, Capulín de mayo, Capulín manso, Capulín real, Cerezo, Ciruelas, Jonote, Majagua, Mecate de capulín, Mora ; Capolín	Fruits extracts	yes	ND	ND	ND	ND	ND	doi: 10.1016/j.foodres.2018.03.061	Protocatechuic acid	Theorical model	In vitro	ND
Muntingiaceae	Muntingia	calabura	yes	no	Capafincil, Capulincillo, Capulín, Capulín blanco, Capulín de mayo, Capulín manso, Capulín real, Cerezo, Ciruelas, Jonote, Majagua, Mecate de capulín, Mora ; Capolín	Fruits extracts	yes	ND	ND	ND	ND	ND	doi: 10.1016/j.foodres.2018.03.062	4-Hydroxybenzoic acid	Theorical model	In vitro	ND
Muntingiaceae	Muntingia	calabura	yes	no	Capafincil, Capulincillo, Capulín, Capulín blanco, Capulín de mayo, Capulín manso, Capulín real, Cerezo, Ciruelas, Jonote, Majagua, Mecate de capulín, Mora ; Capolín	Fruits extracts	yes	ND	ND	ND	ND	ND	doi: 10.1016/j.foodres.2018.03.063	Vanillic acid	Theorical model	In vitro	ND
Muntingiaceae	Muntingia	calabura	yes	no	Capafincil, Capulincillo, Capulín, Capulín blanco, Capulín de mayo, Capulín manso, Capulín real, Cerezo, Ciruelas, Jonote, Majagua, Mecate de capulín, Mora ; Capolín	Fruits extracts	yes	ND	ND	ND	ND	ND	doi: 10.1016/j.foodres.2018.03.064	Gentisic acid	Theorical model	In vitro	ND
Muntingiaceae	Muntingia	calabura	yes	no	Capafincil, Capulincillo, Capulín, Capulín blanco, Capulín de mayo, Capulín manso, Capulín real, Cerezo, Ciruelas, Jonote, Majagua, Mecate de capulín, Mora ; Capolín	Fruits extracts	yes	ND	ND	ND	ND	ND	doi: 10.1016/j.foodres.2018.03.065	Σ Hydroxybenzoic acids	Theorical model	In vitro	ND
Muntingiaceae	Muntingia	calabura	yes	no	Capafincil, Capulincillo, Capulín, Capulín blanco, Capulín de mayo, Capulín manso, Capulín real, Cerezo, Ciruelas, Jonote, Majagua, Mecate de capulín, Mora ; Capolín	Fruits extracts	yes	ND	ND	ND	ND	ND	doi: 10.1016/j.foodres.2018.03.066	Chlorogenic acid	Theorical model	In vitro	ND
Muntingiaceae	Muntingia	calabura	yes	no	Capafincil, Capulincillo, Capulín, Capulín blanco, Capulín de mayo, Capulín manso, Capulín real, Cerezo, Ciruelas, Jonote, Majagua, Mecate de capulín, Mora ; Capolín	Fruits extracts	yes	ND	ND	ND	ND	ND	doi: 10.1016/j.foodres.2018.03.067	Caffeic acid	Theorical model	In vitro	ND
Muntingiaceae	Muntingia	calabura	yes	no	Capafincil, Capulincillo, Capulín, Capulín blanco, Capulín de mayo, Capulín manso, Capulín real, Cerezo, Ciruelas, Jonote, Majagua, Mecate de capulín, Mora ; Capolín	Fruits extracts	yes	ND	ND	ND	ND	ND	doi: 10.1016/j.foodres.2018.03.068	p-Coumaric acid	Theorical model	In vitro	ND
Muntingiaceae	Muntingia	calabura	yes	no	Capafincil, Capulincillo, Capulín, Capulín blanco, Capulín de mayo, Capulín manso, Capulín real, Cerezo, Ciruelas, Jonote, Majagua, Mecate de capulín, Mora ; Capolín	Fruits extracts	yes	ND	ND	ND	ND	ND	doi: 10.1016/j.foodres.2018.03.069	Sinapic acid	Theorical model	In vitro	ND
Muntingiaceae	Muntingia	calabura	yes	no	Capafincil, Capulincillo, Capulín, Capulín blanco, Capulín de mayo, Capulín manso, Capulín real, Cerezo, Ciruelas, Jonote, Majagua, Mecate de capulín, Mora ; Capolín	Fruits extracts	yes	ND	ND	ND	ND	ND	doi: 10.1016/j.foodres.2018.03.070	Ferulic acid	Theorical model	In vitro	ND
Muntingiaceae	Muntingia	calabura	yes	no	Capafincil, Capulincillo, Capulín, Capulín blanco, Capulín de mayo, Capulín manso, Capulín real, Cerezo, Ciruelas, Jonote, Majagua, Mecate de capulín, Mora ; Capolín	Fruits extracts	yes	ND	ND	ND	ND	ND	doi: 10.1016/j.foodres.2018.03.071	Σ Hydroxycinnamic acids	Theorical model	In vitro	ND
Muntingiaceae	Muntingia	calabura	yes	no	Capafincil, Capulincillo, Capulín, Capulín blanco, Capulín de mayo, Capulín manso, Capulín real, Cerezo, Ciruelas, Jonote, Majagua, Mecate de capulín, Mora ; Capolín	Methanolic extracts	yes	yes	ND	ND	dyspepsia	Gastric ulceration	doi: 10.1016/j.jep.2014.12.017	Gallic acid	Ethanol-induced gastric ulcer rat model and DPPH and ORAC assay	In vivo	Inhibition of xanthine oxidase and lipoxygenaseactivities as well as the modulation of NO
Combretaceae	Laguncularia	racemosa	yes	yes	Colorado, Mangle, Mangle amarillo, Mangle blanco, Mangle bobo, Mangle cenizo, Mangle chino, Mangle colorado, Mangle negro, Mangle prieto, Mangle rojo ; Sak okom, Sak oljom, (Español) Sak-okom, Tsak oljom ; Mangle-kanche, Tsakolkon . (Maya) (ND)	ND	ND	ND	ND	ND	ND	ND	ND	ND	ND	ND	ND
Combretaceae	Laguncularia	racemosa	yes	yes	Colorado, Mangle, Mangle amarillo, Mangle blanco, Mangle bobo, Mangle cenizo, Mangle chino, Mangle colorado, Mangle negro, Mangle prieto, Mangle rojo ; Sak okom, Sak oljom, (Español) Sak-okom, Tsak oljom ; Mangle-kanche, Tsakolkon . (Maya) (ND)	Twigs and bark ethanolic extract	yes	ND	ND	ND	ND	ND	doi: 10.1016/j.phytochem.2009.11.008	integracin D	DPPH and TEAC free-radical-scavenging assays and protein kinase inhibition test of human tumors	In vitro	ND
Combretaceae	Laguncularia	racemosa	yes	yes	Colorado, Mangle, Mangle amarillo, Mangle blanco, Mangle bobo, Mangle cenizo, Mangle chino, Mangle colorado, Mangle negro, Mangle prieto, Mangle rojo ; Sak okom, Sak oljom, (Español) Sak-okom, Tsak oljom ; Mangle-kanche, Tsakolkon . (Maya) (ND)	Twigs and bark ethanolic extract	yes	ND	ND	ND	ND	ND	doi: 10.1016/j.phytochem.2009.11.009	(7′R, 8′S, 8S)-8-hydroxyisoguaiacin	DPPH and TEAC free-radical-scavenging assays and protein kinase inhibition test of human tumors	In vitro	ND
Combretaceae	Laguncularia	racemosa	yes	yes	Colorado, Mangle, Mangle amarillo, Mangle blanco, Mangle bobo, Mangle cenizo, Mangle chino, Mangle colorado, Mangle negro, Mangle prieto, Mangle rojo ; Sak okom, Sak oljom, (Español) Sak-okom, Tsak oljom ; Mangle-kanche, Tsakolkon . (Maya) (ND)	Twigs and bark ethanolic extract	yes	ND	ND	ND	ND	ND	doi: 10.1016/j.phytochem.2009.11.010	(2R, 3R) pinobanksin-3-caffeoylate	DPPH and TEAC free-radical-scavenging assays and protein kinase inhibition test of human tumors	In vitro	ND
Combretaceae	Laguncularia	racemosa	yes	yes	Colorado, Mangle, Mangle amarillo, Mangle blanco, Mangle bobo, Mangle cenizo, Mangle chino, Mangle colorado, Mangle negro, Mangle prieto, Mangle rojo ; Sak okom, Sak oljom, (Español) Sak-okom, Tsak oljom ; Mangle-kanche, Tsakolkon . (Maya) (ND)	Twigs and bark ethanolic extract	yes	ND	ND	ND	ND	ND	doi: 10.1016/j.phytochem.2009.11.011	Threo-8S-7-methoxysyringylglycerol	DPPH and TEAC free-radical-scavenging assays and protein kinase inhibition test of human tumors	In vitro	ND
Combretaceae	Conocarpus	erectus	yes	no	Botoncillo, Gusano, Laurelillo, Madre de sal, Madre sal, Mangle, Mangle blanco, Mangle botoncillo, Mangle cenizo, Mangle chino, Mangle negro, Mangle prieto, Saladillo ; K' oopte'	ethanolic extracts of roots	yes	ND	ND	ND	antimicrobial and antioxidant	diuretic and in the treatment of many diseases, such as worms, acute enteritis, colitis, constipation, tooth decay, general infections, malaria, tuberculosis, respiratory diseases, and cancer	doi: 10.3390/molecules26041069	p-coumaric acid	response surface methodology (RSM)	ND	ND
Combretaceae	Conocarpus	erectus	yes	no	Botoncillo, Gusano, Laurelillo, Madre de sal, Madre sal, Mangle, Mangle blanco, Mangle botoncillo, Mangle cenizo, Mangle chino, Mangle negro, Mangle prieto, Saladillo ; K' oopte'	leaves	yes	ND	ND	ND	potent free-radical scavenger and antioxidant	diuretic and in the treatment of many diseases, such as worms, acute enteritis, colitis, constipation, tooth decay, general infections, malaria, tuberculosis, respiratory diseases, and cancer	doi: 10.3390/molecules26041070	t-Ferulic acid	response surface methodology (RSM)	ND	ND
Combretaceae	Conocarpus	erectus	yes	no	Botoncillo, Gusano, Laurelillo, Madre de sal, Madre sal, Mangle, Mangle blanco, Mangle botoncillo, Mangle cenizo, Mangle chino, Mangle negro, Mangle prieto, Saladillo ; K' oopte'	leaves	yes	yes	ND	ND	antioxidant, antimicrobial, anti-inflammatory, and anticancer	diuretic and in the treatment of many diseases, such as worms, acute enteritis, colitis, constipation, tooth decay, general infections, malaria, tuberculosis, respiratory diseases, and cancer	doi: 10.3390/molecules26041071	sinapic acid	response surface methodology (RSM)	ND	ND
Combretaceae	Conocarpus	erectus	yes	no	Botoncillo, Gusano, Laurelillo, Madre de sal, Madre sal, Mangle, Mangle blanco, Mangle botoncillo, Mangle cenizo, Mangle chino, Mangle negro, Mangle prieto, Saladillo ; K' oopte'	fruits, stems, flowers, and leaves	yes	yes	ND	ND	UVB protectant, natural pesticide, antioxidant, antimicrobial, anti-tumor, antiproliferative, and anti-inflammatory	diuretic and in the treatment of many diseases, such as worms, acute enteritis, colitis, constipation, tooth decay, general infections, malaria, tuberculosis, respiratory diseases, and cancer	doi: 10.3390/molecules26041072	flavona	response surface methodology (RSM)	ND	ND
Combretaceae	Conocarpus	erectus	yes	no	Botoncillo, Gusano, Laurelillo, Madre de sal, Madre sal, Mangle, Mangle blanco, Mangle botoncillo, Mangle cenizo, Mangle chino, Mangle negro, Mangle prieto, Saladillo ; K' oopte'	leaves	yes	ND	ND	ND	antioxidant	antioxidant, antimicrobial, hepatoprotective, anticancer and immunomodulatory	DOI: 10.1016/j.ijbiomac.2020.02.052	gallic acid	xanthine/hypoxanthine oxidase assay	in vitro	inhibit lipid peroxidation,
Combretaceae	Conocarpus	erectus	yes	no	Botoncillo, Gusano, Laurelillo, Madre de sal, Madre sal, Mangle, Mangle blanco, Mangle botoncillo, Mangle cenizo, Mangle chino, Mangle negro, Mangle prieto, Saladillo ; K' oopte'	leaves	yes	ND	ND	ND	antioxidant	antioxidant, antimicrobial, hepatoprotective, anticancer and immunomodulatory	DOI: 10.1016/j.ijbiomac.2020.02.053	myricetin 3- O-β-glucupyranuronide	xanthine/hypoxanthine oxidase assay	In vitro	inhibited the hydroxylation of salicylic acid by ROS
Combretaceae	Conocarpus	erectus	yes	no	Botoncillo, Gusano, Laurelillo, Madre de sal, Madre sal, Mangle, Mangle blanco, Mangle botoncillo, Mangle cenizo, Mangle chino, Mangle negro, Mangle prieto, Saladillo ; K' oopte'	leaves	yes	ND	ND	ND	antioxidant	antioxidant, antimicrobial, hepatoprotective, anticancer and immunomodulatory	DOI: 10.1016/j.ijbiomac.2020.02.054	quercetin 3-O-glucupyranuronide		In vitro	inhibited the hydroxylation of salicylic acid by ROS
Combretaceae	Conocarpus	erectus	yes	no	Botoncillo, Gusano, Laurelillo, Madre de sal, Madre sal, Mangle, Mangle blanco, Mangle botoncillo, Mangle cenizo, Mangle chino, Mangle negro, Mangle prieto, Saladillo ; K' oopte'	leaves	yes	ND	ND	ND	antioxidant	antioxidant, antimicrobial, hepatoprotective, anticancer and immunomodulatory	DOI: 10.1016/j.ijbiomac.2020.02.055	syringetin 3-O-β-glucupyranuronide	xanthine/hypoxanthine oxidase assay	In vitro	inhibited the hydroxylation of salicylic acid by ROS
Combretaceae	Conocarpus	erectus	yes	no	Botoncillo, Gusano, Laurelillo, Madre de sal, Madre sal, Mangle, Mangle blanco, Mangle botoncillo, Mangle cenizo, Mangle chino, Mangle negro, Mangle prieto, Saladillo ; K' oopte'	leaves	yes	ND	ND	ND	antioxidant	antioxidant, antimicrobial, hepatoprotective, anticancer and immunomodulatory	DOI: 10.1016/j.ijbiomac.2020.02.056	3,3′,4′-trimethoxyellagic acid 4-O-βglucupyranuronide	xanthine/hypoxanthine oxidase assay	In vitro	inhibited the hydroxylation of salicylic acid by ROS
Combretaceae	Terminalia	amazonia	no	yes	Almendro, Amarillo, Carbonero, Cortés amarillo, Guayaba, Guayabo, Guayabo volador, Naranjo, Palo amarillo, Peinecillo	leaves	ND	ND	ND	ND	ND	intestinal infections and dental bleeding, respiratory diseases, headache, antipyretic and anti-inflammatory	http://www.medicinatradicionalmexicana.unam.mx/apmtm/termino.php?l=3&t=terminalia-catappa	fenílicos corilagín	NA	NA	NA
Combretaceae	Terminalia	amazonia	no	yes	Almendro, Amarillo, Carbonero, Cortés amarillo, Guayaba, Guayabo, Guayabo volador, Naranjo, Palo amarillo, Peinecillo	leaves	ND	ND	ND	ND	ND	intestinal infections and dental bleeding, respiratory diseases, headache, antipyretic and anti-inflammatory	http://www.medicinatradicionalmexicana.unam.mx/apmtm/termino.php?l=3&t=terminalia-catappa	desgaloil-eugenín	NA	NA	NA
Combretaceae	Terminalia	amazonia	no	yes	Almendro, Amarillo, Carbonero, Cortés amarillo, Guayaba, Guayabo, Guayabo volador, Naranjo, Palo amarillo, Peinecillo	leaves	ND	ND	ND	ND	ND	intestinal infections and dental bleeding, respiratory diseases, headache, antipyretic and anti-inflammatory	http://www.medicinatradicionalmexicana.unam.mx/apmtm/termino.php?l=3&t=terminalia-catappa	ácido gentísico	NA	NA	NA
Combretaceae	Terminalia	amazonia	no	yes	Almendro, Amarillo, Carbonero, Cortés amarillo, Guayaba, Guayabo, Guayabo volador, Naranjo, Palo amarillo, Peinecillo	leaves	ND	ND	ND	ND	ND	intestinal infections and dental bleeding, respiratory diseases, headache, antipyretic and anti-inflammatory	http://www.medicinatradicionalmexicana.unam.mx/apmtm/termino.php?l=3&t=terminalia-catappa	geranin	NA	NA	NA
Combretaceae	Terminalia	amazonia	no	yes	Almendro, Amarillo, Carbonero, Cortés amarillo, Guayaba, Guayabo, Guayabo volador, Naranjo, Palo amarillo, Peinecillo	leaves	ND	ND	ND	ND	ND	intestinal infections and dental bleeding, respiratory diseases, headache, antipyretic and anti-inflammatory	http://www.medicinatradicionalmexicana.unam.mx/apmtm/termino.php?l=3&t=terminalia-catappa	hexahidroxi-difenoil-glucosa	NA	NA	NA
Combretaceae	Terminalia	amazonia	no	yes	Almendro, Amarillo, Carbonero, Cortés amarillo, Guayaba, Guayabo, Guayabo volador, Naranjo, Palo amarillo, Peinecillo	leaves	ND	ND	ND	ND	ND	intestinal infections and dental bleeding, respiratory diseases, headache, antipyretic and anti-inflammatory	http://www.medicinatradicionalmexicana.unam.mx/apmtm/termino.php?l=3&t=terminalia-catappa	granatín B	NA	NA	NA
Combretaceae	Terminalia	amazonia	no	yes	Almendro, Amarillo, Carbonero, Cortés amarillo, Guayaba, Guayabo, Guayabo volador, Naranjo, Palo amarillo, Peinecillo	leaves	ND	ND	ND	ND	ND	intestinal infections and dental bleeding, respiratory diseases, headache, antipyretic and anti-inflammatory	http://www.medicinatradicionalmexicana.unam.mx/apmtm/termino.php?l=3&t=terminalia-catappa	punicalagín	NA	NA	NA
Combretaceae	Terminalia	amazonia	no	yes	Almendro, Amarillo, Carbonero, Cortés amarillo, Guayaba, Guayabo, Guayabo volador, Naranjo, Palo amarillo, Peinecillo	leaves	ND	ND	ND	ND	ND	intestinal infections and dental bleeding, respiratory diseases, headache, antipyretic and anti-inflammatory	http://www.medicinatradicionalmexicana.unam.mx/apmtm/termino.php?l=3&t=terminalia-catappa	punicalín	NA	NA	NA
Combretaceae	Terminalia	amazonia	no	yes	Almendro, Amarillo, Carbonero, Cortés amarillo, Guayaba, Guayabo, Guayabo volador, Naranjo, Palo amarillo, Peinecillo	leaves	ND	ND	ND	ND	ND	intestinal infections and dental bleeding, respiratory diseases, headache, antipyretic and anti-inflammatory	http://www.medicinatradicionalmexicana.unam.mx/apmtm/termino.php?l=3&t=terminalia-catappa	ácido quebulágico	NA	NA	NA
Combretaceae	Terminalia	amazonia	no	yes	Almendro, Amarillo, Carbonero, Cortés amarillo, Guayaba, Guayabo, Guayabo volador, Naranjo, Palo amarillo, Peinecillo	leaves	ND	ND	ND	ND	ND	intestinal infections and dental bleeding, respiratory diseases, headache, antipyretic and anti-inflammatory	http://www.medicinatradicionalmexicana.unam.mx/apmtm/termino.php?l=3&t=terminalia-catappa	tercataín	NA	NA	NA
Combretaceae	Terminalia	amazonia	no	yes	Almendro, Amarillo, Carbonero, Cortés amarillo, Guayaba, Guayabo, Guayabo volador, Naranjo, Palo amarillo, Peinecillo	leaves	ND	ND	ND	ND	ND	intestinal infections and dental bleeding, respiratory diseases, headache, antipyretic and anti-inflammatory	http://www.medicinatradicionalmexicana.unam.mx/apmtm/termino.php?l=3&t=terminalia-catappa	terflavin A	NA	NA	NA
Combretaceae	Terminalia	amazonia	no	yes	Almendro, Amarillo, Carbonero, Cortés amarillo, Guayaba, Guayabo, Guayabo volador, Naranjo, Palo amarillo, Peinecillo	leaves	ND	ND	ND	ND	ND	intestinal infections and dental bleeding, respiratory diseases, headache, antipyretic and anti-inflammatory	http://www.medicinatradicionalmexicana.unam.mx/apmtm/termino.php?l=3&t=terminalia-catappa	terflavin B	NA	NA	NA
Combretaceae	Terminalia	amazonia	no	yes	Almendro, Amarillo, Carbonero, Cortés amarillo, Guayaba, Guayabo, Guayabo volador, Naranjo, Palo amarillo, Peinecillo	leaves	ND	ND	ND	ND	ND	intestinal infections and dental bleeding, respiratory diseases, headache, antipyretic and anti-inflammatory	http://www.medicinatradicionalmexicana.unam.mx/apmtm/termino.php?l=3&t=terminalia-catappa	tergalagín	NA	NA	NA
Lythraceae	Cuphea	aequipetala	yes	yes	Alcáncer, Atlanchana, Atlanchane, Hierba del cáncer, Pega mosca, Tripa de tuza ; Apancholoa ; Alancer, Apanchola, Topo de indias, Tozancuitlacxochitl	ethanol extract from the leaves	ND	yes	ND	ND	cancer, infammation, pain, diarrhea, fever, wounds, stomach infections, and stomachache	pain, inflammation and antinociceptive	DOI: 10.1007/s10787-020-00709-3	Gallic acid	using LPS-stimulated primary murine macrophages	in vitro and in vivo	e inhibition of NO, PGE2, and IL-6 in macrophages
Lythraceae.	Cuphea	calcarata	no	no	Nube azul .	NA	ND	ND	ND	ND	ND	ND	NA	NA	NA	NA	NA
Lythraceae.	Cuphea	jorullensis	yes	no	Manga de niño ; Tlanchana	NA	ND	ND	ND	ND	ND	https://es.wikipedia.org/wiki/Cuphea_micropetala	NA	NA	NA	NA	NA
Lythraceae	Heimia	salicifolia	yes	yes	scoba colorada, Escoba de arroyo, Escobilla de río, Flor de San Francisco, Garañona, Granadilla, Granadillo, Hierba de San Francisco, Jaboncillo, Jarilla, San Francisco ; Hauoli (	ND	no	yes	ND	ND	antiinflammatory	antisyphilitic, sudorific, antipyretic, laxative and diuretic activity, and are reported to be useful in preparing post partum baths and to enhance wound healing.	https://doi.org/10.1016/0378-8741(94)90080-9	vertine	isolated organ	in vitro	inhibition of prostaglandin synthase
Melastomeae	Arthrostemma	ciliatum	no	no	Acedillo, caña agria, jasmín montés, nitro, maná montero, no me toques.	NA	ND	ND	ND	ND	ND	salivary stimulator, diuretic, depurative, decongestant, antipyretic	http://www.conabio.gob.mx/malezasdemexico/melastomataceae/arthrostemma-ciliatum/fichas/ficha.htm		NA	ND	ND
Melastomeae	Conostegia	volcanalis	no	no	ND	ND	ND	ND	ND	ND	ND	ND	NA	ND	NA	ND	ND
Melastomeae	Chaetogastra	longifolia	no	no	Mora ; Cihuapate, Entrodelia, Teshuatillo, Tesuatillo	NA	ND	ND	ND	ND	ND	ND	NA	ND	NA	ND	ND
Melastomeae	Miconia	ciliata	no	no	ND	crude plant extracts	ND	ND	ND	ND	sedativa	sunstroke, diuretic, depurative and cooling drink, itching, sudurific, night sweats, sedative	DOI: 10.1016/S0944-7113(97)80029-3	ND	ligand -binding studies (LBS)	in vitro	interfere with the NMDA receptor channel complex
Myrtaceae	Syzygium	aromaticum	no	yes	Capulincillo, Capulín, Escobilla, Escobillo, Escobillo blanco, Eugenia, Guayabilla, Guayabillo, Palito blanco, Palo agrio	clove extracts	ND	ND	ND	ND	analgesic, antioxidant, anticancer, antiseptic, anti-depressant, antispasmodic, anti-inflammatory, antiviral, antifungal, and antibacterial		DOI: 10.3390/biom10020202	4aS,6aR,6aS,6bR,8aR,10R,11R,12aR,14bS)-10,11-dihydroxy-2,2,6a,6b,9,9,12a-heptamethyl-1,3,4,5,6,6a,7,8,8a,10,11,12,13,14b-tetradecahydropicene-4a-carboxylic acid	ND	ND	ND
Myrtaceae	Syzygium	aromaticum	no	yes	Capulincillo, Capulín, Escobilla, Escobillo, Escobillo blanco, Eugenia, Guayabilla, Guayabillo, Palito blanco, Palo agrio	clove extracts	yes	yes	ND	ND	insecticidal, antimicrobial, anti-inflammatory, wound healing, antiviral, antioxidant, and anticancer activity	antiseptic in oral diseases and for the treatment of toothaches, allergy disorders, asthma, acne, scars, and rheumatoid arthritis, and it showed antispasmodic and acaricidal effects toward Dermatophagoides pteronyssinus and Dermatophagoides farina	DOI: 10.3390/biom10020203DOI: 10.3390/molecules26216387	2-Methoxy-4-(prop-2-en-1-yl)phenol		in vivo	inhibition of voltage-gated Na+ channels
Myrtaceae	Syzygium	aromaticum	no	yes	Capulincillo, Capulín, Escobilla, Escobillo, Escobillo blanco, Eugenia, Guayabilla, Guayabillo, Palito blanco, Palo agrio	clove extracts	yes	yes	ND	ND	antimicrobial, anticarcinogenic, anti-inflammatory, antioxidant, anxiolytic-like, and local anesthetic	anticancer properties, including against prostate, breast, pancreatic, skin, leukemia, lymphatic, and cervical cancer	DOI: 10.3390/molecules26216387	(1R,4E,9S)-4,11,11-Trimethyl-8-methylidenebicyclo[7.2.0]undec-4-ene	the DPPH and FRAP scavenging methods	ND	the radical scavenging ability of β-caryophyllene
Myrtaceae	Syzygium	aromaticum	no	yes	Capulincillo, Capulín, Escobilla, Escobillo, Escobillo blanco, Eugenia, Guayabilla, Guayabillo, Palito blanco, Palo agrio	clove extracts	ND	ND	ND	ND	antithrombotic, antiprotozoal, hypoglycemic, anti-inflammatory, gastroprotective, and aphrodisiac efficacy	antiseptic in oral diseases and for the treatment of toothaches, allergy disorders, asthma, acne, scars, and rheumatoid arthritis, and it showed antispasmodic and acaricidal effects toward Dermatophagoides pteronyssinus and Dermatophagoides farina	DOI: 10.3390/biom10020205	2,3,7,8-Tetrahydroxy-chromeno[5,4,3-cde]chromene-5,10-dione	ND	ND	ND
Myrtaceae	Syzygium	aromaticum	no	yes	Capulincillo, Capulín, Escobilla, Escobillo, Escobillo blanco, Eugenia, Guayabilla, Guayabillo, Palito blanco, Palo agrio	clove extracts	ND	ND	ND	ND	antithrombotic, antiprotozoal, hypoglycemic, anti-inflammatory, gastroprotective, and aphrodisiac efficacy	antiseptic in oral diseases and for the treatment of toothaches, allergy disorders, asthma, acne, scars, and rheumatoid arthritis, and it showed antispasmodic and acaricidal effects toward Dermatophagoides pteronyssinus and Dermatophagoides farina	DOI: 10.3390/biom10020206	3,4,5-Trihydroxybenzoic acid	ND	ND	ND
Myrtaceae	Syzygium	aromaticum	no	yes	Capulincillo, Capulín, Escobilla, Escobillo, Escobillo blanco, Eugenia, Guayabilla, Guayabillo, Palito blanco, Palo agrio	clove extracts	ND	ND	ND	ND	antithrombotic, antiprotozoal, hypoglycemic, anti-inflammatory, gastroprotective, and aphrodisiac efficacy	antiseptic in oral diseases and for the treatment of toothaches, allergy disorders, asthma, acne, scars, and rheumatoid arthritis, and it showed antispasmodic and acaricidal effects toward Dermatophagoides pteronyssinus and Dermatophagoides farina	DOI: 10.3390/biom10020207	2-(3,4-dihydroxyphenyl)-3,5,7-trihydroxychromen-4-one	ND	ND	ND
Myrtaceae	Syzygium	aromaticum	no	yes	Capulincillo, Capulín, Escobilla, Escobillo, Escobillo blanco, Eugenia, Guayabilla, Guayabillo, Palito blanco, Palo agrio	clove extracts	ND	ND	ND	ND	antithrombotic, antiprotozoal, hypoglycemic, anti-inflammatory, gastroprotective, and aphrodisiac efficacy	antiseptic in oral diseases and for the treatment of toothaches, allergy disorders, asthma, acne, scars, and rheumatoid arthritis, and it showed antispasmodic and acaricidal effects toward Dermatophagoides pteronyssinus and Dermatophagoides farina	DOI: 10.3390/biom10020208	3,5,7-Trihydroxy-2-(4-hydroxyphenyl)-4H-chromen-4-one	ND	ND	ND
Myrtaceae	Syzygium	aromaticum	no	yes	Capulincillo, Capulín, Escobilla, Escobillo, Escobillo blanco, Eugenia, Guayabilla, Guayabillo, Palito blanco, Palo agrio	clove extracts	ND	ND	ND	ND	antithrombotic, antiprotozoal, hypoglycemic, anti-inflammatory, gastroprotective, and aphrodisiac efficacy	antiseptic in oral diseases and for the treatment of toothaches, allergy disorders, asthma, acne, scars, and rheumatoid arthritis, and it showed antispasmodic and acaricidal effects toward Dermatophagoides pteronyssinus and Dermatophagoides farina	DOI: 10.3390/biom10020209	5-Hydroxy-7-methoxy-2-methylchromen-4-one	ND	ND	inhibiting the viral DNA polymerase enzyme
Myrtaceae	Syzygium	aromaticum	no	yes	Capulincillo, Capulín, Escobilla, Escobillo, Escobillo blanco, Eugenia, Guayabilla, Guayabillo, Palito blanco, Palo agrio	clove extracts	ND	ND	ND	ND	antithrombotic, antiprotozoal, hypoglycemic, anti-inflammatory, gastroprotective, and aphrodisiac efficacy	antiseptic in oral diseases and for the treatment of toothaches, allergy disorders, asthma, acne, scars, and rheumatoid arthritis, and it showed antispasmodic and acaricidal effects toward Dermatophagoides pteronyssinus and Dermatophagoides farina	DOI: 10.3390/biom10020210	2-methyl-5-propan-2-ylphenol	ND	ND	ND
Myrtaceae	Syzygium	aromaticum	no	yes	Capulincillo, Capulín, Escobilla, Escobillo, Escobillo blanco, Eugenia, Guayabilla, Guayabillo, Palito blanco, Palo agrio	clove extracts	ND	ND	ND	ND	antithrombotic, antiprotozoal, hypoglycemic, anti-inflammatory, gastroprotective, and aphrodisiac efficacy	antiseptic in oral diseases and for the treatment of toothaches, allergy disorders, asthma, acne, scars, and rheumatoid arthritis, and it showed antispasmodic and acaricidal effects toward Dermatophagoides pteronyssinus and Dermatophagoides farina	DOI: 10.3390/biom10020211	4-Hydroxy-3-methoxybenzaldehyde	ND	ND	ND
Myrtaceae	Syzygium	aromaticum	no	yes	Capulincillo, Capulín, Escobilla, Escobillo, Escobillo blanco, Eugenia, Guayabilla, Guayabillo, Palito blanco, Palo agrio	clove extracts	ND	ND	ND	ND	antithrombotic, antiprotozoal, hypoglycemic, anti-inflammatory, gastroprotective, and aphrodisiac efficacy	antiseptic in oral diseases and for the treatment of toothaches, allergy disorders, asthma, acne, scars, and rheumatoid arthritis, and it showed antispasmodic and acaricidal effects toward Dermatophagoides pteronyssinus and Dermatophagoides farina	DOI: 10.3390/biom10020212	(4aS,6aR,6aS,6bR,8aR,10S,12aR,14bS)-10-hydroxy-2,2,6a,6b,9,9,12a-heptamethyl-1,3,4,5,6,6a,7,8,8a,10,11,12,13,14b-tetradecahydropicene-4a-carboxylic acid	ND	ND	ND
Myrtaceae	Syzygium	aromaticum	no	yes	Capulincillo, Capulín, Escobilla, Escobillo, Escobillo blanco, Eugenia, Guayabilla, Guayabillo, Palito blanco, Palo agrio	clove extracts	ND	ND	ND	ND	antithrombotic, antiprotozoal, hypoglycemic, anti-inflammatory, gastroprotective, and aphrodisiac efficacy	antiseptic in oral diseases and for the treatment of toothaches, allergy disorders, asthma, acne, scars, and rheumatoid arthritis, and it showed antispasmodic and acaricidal effects toward Dermatophagoides pteronyssinus and Dermatophagoides farina	DOI: 10.3390/biom10020213	3S,8S,9S,10R,13R,14S,17R)-17-[(E,2R,5S)-5-ethyl-6-methylhept-3-en-2-yl]-10,13-dimethyl-2,3,4,7,8,9,11,12,14,15,16,17-dodecahydro-1H-cyclopenta[a]phenanthren-3-ol	ND	ND	ND
Myrtaceae	Syzygium	aromaticum	no	yes	Capulincillo, Capulín, Escobilla, Escobillo, Escobillo blanco, Eugenia, Guayabilla, Guayabillo, Palito blanco, Palo agrio	clove extracts	ND	ND	ND	ND	antithrombotic, antiprotozoal, hypoglycemic, anti-inflammatory, gastroprotective, and aphrodisiac efficacy	antiseptic in oral diseases and for the treatment of toothaches, allergy disorders, asthma, acne, scars, and rheumatoid arthritis, and it showed antispasmodic and acaricidal effects toward Dermatophagoides pteronyssinus and Dermatophagoides farina	DOI: 10.3390/biom10020214	5-Hydroxy-7-methoxy-2,6-dimethylchromen-4-one	ND	ND	ND
Myrtaceae	Syzygium	aromaticum	no	yes	Capulincillo, Capulín, Escobilla, Escobillo, Escobillo blanco, Eugenia, Guayabilla, Guayabillo, Palito blanco, Palo agrio	clove extracts	ND	ND	ND	ND	antithrombotic, antiprotozoal, hypoglycemic, anti-inflammatory, gastroprotective, and aphrodisiac efficacy	antiseptic in oral diseases and for the treatment of toothaches, allergy disorders, asthma, acne, scars, and rheumatoid arthritis, and it showed antispasmodic and acaricidal effects toward Dermatophagoides pteronyssinus and Dermatophagoides farina	DOI: 10.3390/biom10020215	(12R,14S,15R,16R,17R)-4,5,6,22,23,29,30-heptahydroxy-9,19,26-trioxo-14,15-bis[(3,4,5-trihydroxybenzoyl)oxy]-2,10,13,18,25-pentaoxahexacyclo[18.9.3.03,8.012,17.024,32.027,31]dotriaconta-1(29),3,5,7,20,22,24(32),27,30-nonaen-16-yl] 3,4,5-trihydroxybenzoate	ND	ND	ND
Myrtaceae	Syzygium	aromaticum	no	yes	Capulincillo, Capulín, Escobilla, Escobillo, Escobillo blanco, Eugenia, Guayabilla, Guayabillo, Palito blanco, Palo agrio	clove extracts	ND	yes	ND	ND	anti-inflammatory and antitumor activity		DOI: 10.3390/molecules26216387	α-Humulene	oral treatment	in vivo	reduce the production of prostaglandin E2, the inducible expression of nitric oxide synthase, and cyclooxygenase
Myrtaceae	Eugenia	buxifolia	no	no	Jirimich, Khilnich, Sak loob .(Maya)	ND	ND	ND	ND	ND	ND	ND	ND	ND	ND	ND	ND
Myrtaceae	Eugenia	karwinskyana	no	no	Guayabillo (Español)	ND	ND	ND	ND	ND	ND	ND	ND	ND	ND	ND	ND
Myrtaceae	Eugenia	oerstediana	no	no	Capulín, Capulín de hueso, Capulín de piedra, Capulín guinda, Escobilla, Verdecillo ; Ha´peh te´ ; Ipté, Vizcarona, Yagalan . (Español) (Huasteco) (ND)	ND	ND	ND	ND	ND	ND	ND	ND	ND	ND	ND	ND
Myrtaceae	Myrcianthes	fragrans	no	no	Arrayán, Arrayán prieto, Capulín de hueso, Guayabillo, Pimientilla, Pimientillo ; Kanatonkos, Koj kaan', Xokoka'an ; Anal sip che' macho ; Pejté . (Español) (Maya) (Español-Maya) (ND)	Fruits extracts	ND	ND	ND	ND	Leishmanicidal and cytotoxic agent	Cutaneous Leishmaniasis	DOI: 10.1080/07391102.2021.1978320	δ-CAD	promastigote forms of Leishmania amazonensis (LTB0016) culture	in vitro	ND
Myrtaceae	Pimenta	dioica	no	yes	Hoja de pimienta, Pimentón, Pimienta, Pimienta de Tabasco, Pimienta gorda, Pimienta grande, Pimienta gruesa, Pimienta inglesa, Pimienta negra, Pimiento ; Xocosúchitl, (Español) Xocoxóchitl ; Boox pool, Nukuch pool, Ukum ; U'cum, U'ucum, U'ucún, Ucún ; Du-te (Náhuatl) (Maya) (Totonaco) dan ; Jocosúchil, Malagueta, Patalolote, Patolote, Pimienta de la tierra . (Cuicateco) (ND)	Berries	ND	yes	ND	ND	ND	ND	doi: 10.1016/j.sjbs.2022.03.002	ND	Ear edema of Eight-week-old female Balb-c mice	in vivo	ND
Myrtaceae	Pimenta	dioica	no	yes	Hoja de pimienta, Pimentón, Pimienta, Pimienta de Tabasco, Pimienta gorda, Pimienta grande, Pimienta gruesa, Pimienta inglesa, Pimienta negra, Pimiento ; Xocosúchitl, (Español) Xocoxóchitl ; Boox pool, Nukuch pool, Ukum ; U'cum, U'ucum, U'ucún, Ucún ; Du-te (Náhuatl) (Maya) (Totonaco) dan ; Jocosúchil, Malagueta, Patalolote, Patolote, Pimienta de la tierra . (Cuicateco) (ND)	Leaves	ND	ND	ND	ND	Larvicidal agent	ND	DOI: 10.1016/j.sjbs.2021.09.052	ND	mosquito	in vitro	ND
Myrtaceae	Pimenta	dioica	no	yes	Hoja de pimienta, Pimentón, Pimienta, Pimienta de Tabasco, Pimienta gorda, Pimienta grande, Pimienta gruesa, Pimienta inglesa, Pimienta negra, Pimiento ; Xocosúchitl, (Español) Xocoxóchitl ; Boox pool, Nukuch pool, Ukum ; U'cum, U'ucum, U'ucún, Ucún ; Du-te (Náhuatl) (Maya) (Totonaco) dan ; Jocosúchil, Malagueta, Patalolote, Patolote, Pimienta de la tierra . (Cuicateco) (ND)	Dried unripe fruits	ND	ND	ND	ND	Antibacterial agent	Gram-negative and Gram-positive bacteria implicated in food intoxication	doi: 10.3390/plants11040540	Eugenol	P. aeruginosa, B. subtilis and S. enterica cultures	in vitro	ND
Myrtaceae	Pimenta	dioica	no	yes	Hoja de pimienta, Pimentón, Pimienta, Pimienta de Tabasco, Pimienta gorda, Pimienta grande, Pimienta gruesa, Pimienta inglesa, Pimienta negra, Pimiento ; Xocosúchitl, (Español) Xocoxóchitl ; Boox pool, Nukuch pool, Ukum ; U'cum, U'ucum, U'ucún, Ucún ; Du-te (Náhuatl) (Maya) (Totonaco) dan ; Jocosúchil, Malagueta, Patalolote, Patolote, Pimienta de la tierra . (Cuicateco) (ND)	Leaves	ND	ND	ND	ND	Antifungal activity	Colletotrichum spp infection	https://doi.org/10.1016/j.pestbp.2021.104949	ND	Colletotrichum spp culture	in vitro and in vivo	ND
Myrtaceae	Pimenta	dioica	no	yes	Hoja de pimienta, Pimentón, Pimienta, Pimienta de Tabasco, Pimienta gorda, Pimienta grande, Pimienta gruesa, Pimienta inglesa, Pimienta negra, Pimiento ; Xocosúchitl, (Español) Xocoxóchitl ; Boox pool, Nukuch pool, Ukum ; U'cum, U'ucum, U'ucún, Ucún ; Du-te (Náhuatl) (Maya) (Totonaco) dan ; Jocosúchil, Malagueta, Patalolote, Patolote, Pimienta de la tierra . (Cuicateco) (ND)	Leaves	ND	yes	ND	ND	Antiviral, and antiinflammatory agent	SARS-CoV-2 infection	https://doi.org/10.3390/molecules26195844	ferulic acid	rat lung	in vivo	ND
Myrtaceae	Pimenta	dioica	no	yes	Hoja de pimienta, Pimentón, Pimienta, Pimienta de Tabasco, Pimienta gorda, Pimienta grande, Pimienta gruesa, Pimienta inglesa, Pimienta negra, Pimiento ; Xocosúchitl, (Español) Xocoxóchitl ; Boox pool, Nukuch pool, Ukum ; U'cum, U'ucum, U'ucún, Ucún ; Du-te (Náhuatl) (Maya) (Totonaco) dan ; Jocosúchil, Malagueta, Patalolote, Patolote, Pimienta de la tierra . (Cuicateco) (ND)	Leaves	ND	yes	ND	ND	Antiviral, and antiinflammatory agent	SARS-CoV-2 infection	https://doi.org/10.3390/molecules26195844	rutin	rat lung	in vivo	ND
Myrtaceae	Pimenta	dioica	no	yes	Hoja de pimienta, Pimentón, Pimienta, Pimienta de Tabasco, Pimienta gorda, Pimienta grande, Pimienta gruesa, Pimienta inglesa, Pimienta negra, Pimiento ; Xocosúchitl, (Español) Xocoxóchitl ; Boox pool, Nukuch pool, Ukum ; U'cum, U'ucum, U'ucún, Ucún ; Du-te (Náhuatl) (Maya) (Totonaco) dan ; Jocosúchil, Malagueta, Patalolote, Patolote, Pimienta de la tierra . (Cuicateco) (ND)	Leaves	ND	yes	ND	ND	Antiviral, and antiinflammatory agent	SARS-CoV-2 infection	https://doi.org/10.3390/molecules26195844	gallic acid	rat lung	in vivo	ND
Myrtaceae	Pimenta	dioica	no	yes	Hoja de pimienta, Pimentón, Pimienta, Pimienta de Tabasco, Pimienta gorda, Pimienta grande, Pimienta gruesa, Pimienta inglesa, Pimienta negra, Pimiento ; Xocosúchitl, (Español) Xocoxóchitl ; Boox pool, Nukuch pool, Ukum ; U'cum, U'ucum, U'ucún, Ucún ; Du-te (Náhuatl) (Maya) (Totonaco) dan ; Jocosúchil, Malagueta, Patalolote, Patolote, Pimienta de la tierra . (Cuicateco) (ND)	Leaves	ND	yes	ND	ND	Antiviral, and antiinflammatory agent	SARS-CoV-2 infection	https://doi.org/10.3390/molecules26195844	chlorogenic acid	rat lung	in vivo	ND
Myrtaceae	Pimenta	dioica	no	yes	Hoja de pimienta, Pimentón, Pimienta, Pimienta de Tabasco, Pimienta gorda, Pimienta grande, Pimienta gruesa, Pimienta inglesa, Pimienta negra, Pimiento ; Xocosúchitl, (Español) Xocoxóchitl ; Boox pool, Nukuch pool, Ukum ; U'cum, U'ucum, U'ucún, Ucún ; Du-te (Náhuatl) (Maya) (Totonaco) dan ; Jocosúchil, Malagueta, Patalolote, Patolote, Pimienta de la tierra . (Cuicateco) (ND)	Leaves	ND	ND	ND	ND	anti snake-venom	Bothrops asper bite	https://doi.org/10.1016/j.jep.2021.114710	ND	coagulation of human citrated plasma	in vitro	PLA2 inhibition
Myrtaceae	Pimenta	dioica	no	yes	Hoja de pimienta, Pimentón, Pimienta, Pimienta de Tabasco, Pimienta gorda, Pimienta grande, Pimienta gruesa	leaves extrac	yes	ND	ND	ND	Anticancer, Antioxidant, an-algesic, hypothermis, hypotensive and vasorelax-ing effects	relieve dental and muscle aches, aswell as against rheumatic pains, colds, menstrualcramps, indigestion, flatulence, diabetes, viral in-fections, sinusitis, bronchitis, depression, nervousexhaustion, hysterical paroxysms, arthritis and fa-tigue	DOI: 10.1515/znc-2007-7-811	pedunculagin	chemical and physicochemical analysis (UV, HRESI-MS, 1D and 2D NMR).		strongly inhibited the NO generation and induced the proliferation of T-lymphocytes and macrophages.
Myrtaceae	Pimenta	dioica	no	yes	Hoja de pimienta, Pimentón, Pimienta, Pimienta de Tabasco, Pimienta gorda, Pimienta grande, Pimienta gruesa	leaves extrac	yes	ND	ND	ND	Anticancer, Antioxidant, an-algesic, hypothermis, hypotensive and vasorelax-ing effects	relieve dental and muscle aches, aswell as against rheumatic pains, colds, menstrualcramps, indigestion, flatulence, diabetes, viral in-fections, sinusitis, bronchitis, depression, nervousexhaustion, hysterical paroxysms, arthritis and fa-tigue	DOI: 10.1515/znc-2007-7-812	grandinin	chemical and physicochemical analysis (UV, HRESI-MS, 1D and 2D NMR).		stimulator for the proliferation of T-lymphocytes
Myrtaceae	Pimenta	dioica	no	yes	Hoja de pimienta, Pimentón, Pimienta, Pimienta de Tabasco, Pimienta gorda, Pimienta grande, Pimienta gruesa	leaves extrac	yes	ND	ND	ND	Anticancer, Antioxidant, an-algesic, hypothermis, hypotensive and vasorelax-ing effects	relieve dental and muscle aches, aswell as against rheumatic pains, colds, menstrualcramps, indigestion, flatulence, diabetes, viral in-fections, sinusitis, bronchitis, depression, nervousexhaustion, hysterical paroxysms, arthritis and fa-tigue	DOI: 10.1515/znc-2007-7-813	nilocitin	chemical and physicochemical analysis (UV, HRESI-MS, 1D and 2D NMR).		NO inhibitor
Myrtaceae	Pimenta	dioica	no	yes	Hoja de pimienta, Pimentón, Pimienta, Pimienta de Tabasco, Pimienta gorda, Pimienta grande, Pimienta gruesa	leaves extrac	yes	ND	ND	ND	Anticancer, Antioxidant, an-algesic, hypothermis, hypotensive and vasorelax-ing effects	relieve dental and muscle aches, aswell as against rheumatic pains, colds, menstrualcramps, indigestion, flatulence, diabetes, viral in-fections, sinusitis, bronchitis, depression, nervousexhaustion, hysterical paroxysms, arthritis and fa-tigue	DOI: 10.1515/znc-2007-7-814	castalagin	chemical and physicochemical analysis (UV, HRESI-MS, 1D and 2D NMR).		inhibió fuertemente la generación de NO e indujo la proliferación de linfocitos T y macrófagos.
Myrtaceae	Pimenta	dioica	no	yes	Hoja de pimienta, Pimentón, Pimienta, Pimienta de Tabasco, Pimienta gorda, Pimienta grande, Pimienta gruesa	leaves extrac	yes	ND	ND	ND	Anticancer, Antioxidant, an-algesic, hypothermis, hypotensive and vasorelax-ing effects	relieve dental and muscle aches, aswell as against rheumatic pains, colds, menstrualcramps, indigestion, flatulence, diabetes, viral in-fections, sinusitis, bronchitis, depression, nervousexhaustion, hysterical paroxysms, arthritis and fa-tigue	DOI: 10.1515/znc-2007-7-815	4,6-(S)-hexahydroxydiphenoyl-(alpha/beta)-D-glucopyranose	chemical and physicochemical analysis (UV, HRESI-MS, 1D and 2D NMR).		inhibió fuertemente la generación de NO e indujo la proliferación de linfocitos T y macrófagos.
Myrtaceae	Pimenta	dioica	no	yes	Hoja de pimienta, Pimentón, Pimienta, Pimienta de Tabasco, Pimienta gorda, Pimienta grande, Pimienta gruesa	leaves extrac	yes	ND	ND	ND	Anticancer, Antioxidant, an-algesic, hypothermis, hypotensive and vasorelax-ing effects	relieve dental and muscle aches, aswell as against rheumatic pains, colds, menstrualcramps, indigestion, flatulence, diabetes, viral in-fections, sinusitis, bronchitis, depression, nervousexhaustion, hysterical paroxysms, arthritis and fa-tigue	DOI: 10.1515/znc-2007-7-816	1-O-galloyl-4,6-(S)-hexahydroxydiphenoyl-(alpha/beta)-D-glucopyranose	chemical and physicochemical analysis (UV, HRESI-MS, 1D and 2D NMR).		inhibió fuertemente la generación de NO e indujo la proliferación de linfocitos T y macrófagos.
Myrtaceae	Pimenta	dioica	no	yes	Hoja de pimienta, Pimentón, Pimienta, Pimienta de Tabasco, Pimienta gorda, Pimienta grande, Pimienta gruesa	leaves extrac	yes	ND	ND	ND	Anticancer, Antioxidant, an-algesic, hypothermis, hypotensive and vasorelax-ing effects	relieve dental and muscle aches, aswell as against rheumatic pains, colds, menstrualcramps, indigestion, flatulence, diabetes, viral in-fections, sinusitis, bronchitis, depression, nervousexhaustion, hysterical paroxysms, arthritis and fa-tigue	DOI: 10.1515/znc-2007-7-817	3,4,6-valoneoyl-(alpha/beta)-D-glucopyranose	chemical and physicochemical analysis (UV, HRESI-MS, 1D and 2D NMR).		inhibió fuertemente la generación de NO e indujo la proliferación de linfocitos T y macrófagos.
Myrtaceae	Pimenta	dioica	no	yes	Hoja de pimienta, Pimentón, Pimienta, Pimienta de Tabasco, Pimienta gorda, Pimienta grande, Pimienta gruesa	Berries	yes	yes	ND	ND	Antiviral; Anti-inflammatory; Anti-cancer, antioxidant	antimicrobial, antiparasitic, antinociceptive, anti-inflammatory and a wound-healing agent	doi: 10.2174/138945012804545641	Quercetin	ND	in vivo	lie in down-regulation of NF-KB pathway, inhibition of inflammatory cytokines expression and affecting inflammatory gene expression.
Myrtaceae	Pimenta	dioica	no	yes	Hoja de pimienta, Pimentón, Pimienta, Pimienta de Tabasco, Pimienta gorda, Pimienta grande, Pimienta gruesa	Berries	yes	yes	ND	ND	Antiviral; Anti-inflammatory; Anti-cancer, antioxidant	antimicrobial, antiparasitic, antinociceptive, anti-inflammatory and a wound-healing agent	doi: 10.2174/138945012804545641	Gallic Acid	ND	ND	inhibiting growth and inducing apoptosis
Myrtaceae	Pimenta	dioica	no	yes	Hoja de pimienta, Pimentón, Pimienta, Pimienta de Tabasco, Pimienta gorda, Pimienta grande, Pimienta gruesa	Berries	ND	ND	ND	ND	Antibacterial; Anti-cancer	antimicrobial, antiparasitic, antinociceptive, anti-inflammatory and a wound-healing agent	doi: 10.2174/138945012804545641	Ericifolin	ND	ND	ND
Myrtacea	Psidium	guajava	yes	yes	Guayaba, Guayaba de venado, Guayaba dulce, Guayaba manzana, Guayaba perulera, Guayabilla, Guayabillo, Guayabo, Guayabo agrio, Guayabo de venado, Guayabo regional, Guayacán, Picho	Leaves	ND	ND	ND	ND	Antiespasmodic, bactericidal	Dysentery	:: Términos - APMTM :: (unam.mx)	Quercetin	ND	In vitro	ND
Myrtacea	Psidium	guajava	yes	yes	Guayaba, Guayaba de venado, Guayaba dulce, Guayaba manzana, Guayaba perulera, Guayabilla, Guayabillo, Guayabo, Guayabo agrio, Guayabo de venado, Guayabo regional, Guayacán, Picho	Leaves extract	yes	ND	ND	ND	Antidiabetic	ND	doi: 10.3390/molecules24071343	Polysaccharides	Theorical model and induced hyperglucemia in mouse with streptozocin	In vitro and in vivo	ND
Myrtacea	Psidium	guajava	yes	yes	Guayaba, Guayaba de venado, Guayaba dulce, Guayaba manzana, Guayaba perulera, Guayabilla, Guayabillo, Guayabo, Guayabo agrio, Guayabo de venado, Guayabo regional, Guayacán, Picho	Leaves extract	yes	ND	ND	ND	Antidiabetic	ND	doi: 10.3390/molecules24071344	Uronic acid	Theorical model and induced hyperglucemia in mouse with streptozocin	In vitro and in vivo	ND
Myrtacea	Psidium	guajava	yes	yes	Guayaba, Guayaba de venado, Guayaba dulce, Guayaba manzana, Guayaba perulera, Guayabilla, Guayabillo, Guayabo, Guayabo agrio, Guayabo de venado, Guayabo regional, Guayacán, Picho	Leaves extract	yes	ND	ND	ND	Antiparasitary	Giardia gastrointestinal infection	doi: 10.1016/j.bmcl.2015.03.058	Quercetin	Swiss-albino mice infected with giardia	In vivo	ND
Myrtacea	Psidium	guajava	yes	yes	Guayaba, Guayaba de venado, Guayaba dulce, Guayaba manzana, Guayaba perulera, Guayabilla, Guayabillo, Guayabo, Guayabo agrio, Guayabo de venado, Guayabo regional, Guayacán, Picho	Leaves extract	yes	ND	ND	ND	Antiparasitary	Giardia gastrointestinal infection	doi: 10.1016/j.bmcl.2015.03.059	Quercetin-3-O-a-L-arabinopyranoside	Swiss-albino mice infected with giardia	In vivo	ND
Myrtacea	Psidium	guajava	yes	yes	Guayaba, Guayaba de venado, Guayaba dulce, Guayaba manzana, Guayaba perulera, Guayabilla, Guayabillo, Guayabo, Guayabo agrio, Guayabo de venado, Guayabo regional, Guayacán, Picho	Leaves extract	yes	ND	ND	ND	Antiparasitary	Giardia gastrointestinal infection	doi: 10.1016/j.bmcl.2015.03.060	Quercetin-3-O-b-D-galactopyranoside	Swiss-albino mice infected with giardia	In vivo	ND
Myrtacea	Psidium	guajava	yes	yes	Guayaba, Guayaba de venado, Guayaba dulce, Guayaba manzana, Guayaba perulera, Guayabilla, Guayabillo, Guayabo, Guayabo agrio, Guayabo de venado, Guayabo regional, Guayacán, Picho	Leaves extract	yes	ND	ND	ND	Antiparasitary	Giardia gastrointestinal infection	doi: 10.1016/j.bmcl.2015.03.061	Quercetin-3-O-a-L-arabino furanoside	Swiss-albino mice infected with giardia	In vivo	ND
Myrtacea	Psidium	guajava	yes	yes	Guayaba, Guayaba de venado, Guayaba dulce, Guayaba manzana, Guayaba perulera, Guayabilla, Guayabillo, Guayabo, Guayabo agrio, Guayabo de venado, Guayabo regional, Guayacán, Picho	Leaves extract	yes	ND	ND	ND	Antiparasitary	Giardia gastrointestinal infection	doi: 10.1016/j.bmcl.2015.03.062	Guavinoside A	Swiss-albino mice infected with giardia	In vivo	ND
Myrtacea	Psidium	guajava	yes	yes	Guayaba, Guayaba de venado, Guayaba dulce, Guayaba manzana, Guayaba perulera, Guayabilla, Guayabillo, Guayabo, Guayabo agrio, Guayabo de venado, Guayabo regional, Guayacán, Picho	Leaves extract	yes	ND	ND	ND	Antiparasitary	Giardia gastrointestinal infection	doi: 10.1016/j.bmcl.2015.03.063	Guavinoside B	Swiss-albino mice infected with giardia	In vivo	ND
Myrtacea	Psidium	guajava	yes	yes	Guayaba, Guayaba de venado, Guayaba dulce, Guayaba manzana, Guayaba perulera, Guayabilla, Guayabillo, Guayabo, Guayabo agrio, Guayabo de venado, Guayabo regional, Guayacán, Picho	Leaves extract	yes	ND	ND	ND	Antiparasitary	Giardia gastrointestinal infection	doi: 10.1016/j.bmcl.2015.03.064	Guavinoside C	Swiss-albino mice infected with giardia	In vivo	ND
Myrtacea	Psidium	guajava	yes	yes	Guayaba, Guayaba de venado, Guayaba dulce, Guayaba manzana, Guayaba perulera, Guayabilla, Guayabillo, Guayabo, Guayabo agrio, Guayabo de venado, Guayabo regional, Guayacán, Picho	Leaves extract	yes	ND	ND	ND	Antiparasitary	Giardia gastrointestinal infection	doi: 10.1016/j.bmcl.2015.03.065	Guavinoside D	Swiss-albino mice infected with giardia	In vivo	ND
Myrtacea	Psidium	guajava	yes	yes	Guayaba, Guayaba de venado, Guayaba dulce, Guayaba manzana, Guayaba perulera, Guayabilla, Guayabillo, Guayabo, Guayabo agrio, Guayabo de venado, Guayabo regional, Guayacán, Picho	Leaves extract	yes	ND	ND	ND	Antiparasitary	Giardia gastrointestinal infection	doi: 10.1016/j.bmcl.2015.03.066	Guavinoside E	Swiss-albino mice infected with giardia	In vivo	ND
Myrtacea	Psidium	guajava	yes	yes	Guayaba, Guayaba de venado, Guayaba dulce, Guayaba manzana, Guayaba perulera, Guayabilla, Guayabillo, Guayabo, Guayabo agrio, Guayabo de venado, Guayabo regional, Guayacán, Picho	Leaves extract	yes	ND	ND	ND	Antiparasitary	Giardia gastrointestinal infection	doi: 10.1016/j.bmcl.2015.03.067	Guavinoside F	Swiss-albino mice infected with giardia	In vivo	ND
Myrtacea	Psidium	guineense	no	yes	Arrayán, Cimarrona, Guayaba, Guayaba cimarrón, Guayabilla, Guayabillo, Guayabo, Guayabo agrio ; Cashpadán ; Jokoony pabox ; Puul hembra . (Español) (Zoque) (Mixe) (Español-Maya)	Leaves	yes	yes	ND	ND	ND	ND	https://doi.org/10.1016/j.jep.2021.114492	ND	female Wistar rats	In vitro	ND
Myrtacea	Psidium	guineense	no	yes	Arrayán, Cimarrona, Guayaba, Guayaba cimarrón, Guayabilla, Guayabillo, Guayabo, Guayabo agrio ; Cashpadán ; Jokoony pabox ; Puul hembra . (Español) (Zoque) (Mixe) (Español-Maya)	Leaves	yes	yes	ND	ND	antiproliferative and antimycobacterial agent	ND	https://doi.org/10.1016/j.jep.2017.08.030	ND	culture	In vitro	ND
Myrtacea	Psidium	salutare	no	no	Tucava	Leaves	ND	ND	ND	ND	antifungal agent	Candidiasis	DOI: 10.7717/peerj.5476	ND	culture	In vitro	ND
Myrtacea	Psidium	sartorianum	no	yes	Arrayán, Guayaba tejón, Guayabilla, Guayabillo ; Kabal sak lob che', Kabal (Español) sak loob che', Pichi' ché, Pichiche' ; Choquey ; Pichi che' macho ; Ntzú, Pichi'che, (Maya) (Guarijío) (Español-Maya) Pichiché, Rayana, Rayán (ND)	Fruits	ND	ND	ND	ND	antifungal agent	Mycosis	https://doi.org/10.1016/j.fitote.2004.01.004	ND	culture	In vitro	ND
Myrtacea	Oenothera	deltoides	no	no	NA	ND	ND	ND	ND	ND	ND	ND	ND	ND	ND	ND	ND
Myrtacea	Oenothera	biennis	no	no	Capa de San José, Evening primrose, Guinda tarde (Español)	Whole plant	ND	ND	ND	ND	Anti-Pulmonary Fibrosis agent	Pulmonary Fibrosis	doi: 10.3390/molecules27154870	oenotheralanosterols C	BEAS-2B cells	In vitro	ND
Myrtacea	Oenothera	biennis	no	no	Capa de San José, Evening primrose, Guinda tarde (Español)	Whole plant	ND	ND	ND	ND	Anti-Pulmonary Fibrosis agent	Pulmonary Fibrosis	doi: 10.3390/molecules27154871	oenotheralanosterols D	BEAS-2B cells	In vitro	ND
Myrtacea	Oenothera	biennis	no	no	Capa de San José, Evening primrose, Guinda tarde (Español)	Whole plant	ND	ND	ND	ND	Anti-Pulmonary Fibrosis agent	Pulmonary Fibrosis	doi: 10.3390/molecules27154872	2α,3α,19α-trihydroxy-24-norurs4,12-dien-28-oic acid	BEAS-2B cells	In vitro	ND
Myrtacea	Oenothera	biennis	no	no	Capa de San José, Evening primrose, Guinda tarde (Español)	Whole plant	ND	ND	ND	ND	Anti-Pulmonary Fibrosis agent	Pulmonary Fibrosis	doi: 10.3390/molecules27154873	remangilone C	BEAS-2B cells	In vitro	ND
Myrtacea	Oenothera	biennis	no	no	Capa de San José, Evening primrose, Guinda tarde (Español)	Whole plant	ND	ND	ND	ND	Anti-Pulmonary Fibrosis agent	Pulmonary Fibrosis	doi: 10.3390/molecules27154874	rosasecotriterpene A	BEAS-2B cells	In vitro	ND
Myrtacea	Oenothera	biennis	no	no	Capa de San José, Evening primrose, Guinda tarde (Español)	Whole plant	ND	ND	ND	yes	Skin Anti-Ageing agent	ND	doi: 10.3390/metabo11080527	ND	Human dermal fibroblasts (HDF)	In vitro	increasing MYLK gene expression
Myrtacea	Oenothera	biennis	no	no	Capa de San José, Evening primrose, Guinda tarde (Español)	Whole plant	ND	ND	ND	yes	Skin Anti-Ageing agent	ND	doi: 10.3390/metabo11080528	ND	skin explants of 44–47-year-old donors	ex vivo	increasing MYLK gene expression
Myrtacea	Oenothera	biennis	no	no	Capa de San José, Evening primrose, Guinda tarde (Español)	Whole plant	ND	ND	ND	ND	Skin Anti-Ageing agent		doi: 10.3390/metabo11080529	ND	skin explants of 44–47-year-old donors	ex vivo	increasing MYLK gene expression
Myrtacea	Ludwigia	peploides	yes	no	ND	Extract of aerial parts	yes	yes	ND	ND	Antidiabetic, hepatoprotective		doi: 10.1080/14786410600943288	Avicularin 2″-(4′″-O-n-pentanoyl)-gallate	Male Swiss Albino mice	In vivo	Stabilization of the aryloxy radical after hydrogen donation in the free radical scavenging process
Myrtacea	Ludwigia	peploides	yes	no	ND	Extract of aerial parts	yes	yes	ND	ND	Antidiabetic, hepatoprotective		doi: 10.1080/14786410600943289	Trifolin 2″-O-gallate	Male Swiss Albino mice	In vivo	Stabilization of the aryloxy radical after hydrogen donation in the free radical scavenging process
Myrtacea	Ludwigia	peploides	yes	no	ND	Extract of aerial parts	yes	yes	ND	ND	Antidiabetic, hepatoprotective		doi: 10.1080/14786410600943290	Quercetrin	Male Swiss Albino mice	In vivo	Stabilization of the aryloxy radical after hydrogen donation in the free radical scavenging process
Myrtacea	Ludwigia	peploides	yes	no	ND	Extract of aerial parts	yes	yes	ND	ND	Antidiabetic, hepatoprotective		doi: 10.1080/14786410600943291	Guaijaverin	Male Swiss Albino mice	In vivo	Stabilization of the aryloxy radical after hydrogen donation in the free radical scavenging process
Myrtacea	Ludwigia	peploides	yes	no	ND	Extract of aerial parts	yes	yes	ND	ND	Antidiabetic, hepatoprotective		doi: 10.1080/14786410600943292	Reynoutrin	Male Swiss Albino mice	In vivo	Stabilization of the aryloxy radical after hydrogen donation in the free radical scavenging process
Myrtacea	Ludwigia	peploides	yes	no	ND	Extract of aerial parts	yes	yes	ND	ND	Antidiabetic, hepatoprotective		doi: 10.1080/14786410600943293	Juglanin	Male Swiss Albino mice	In vivo	Stabilization of the aryloxy radical after hydrogen donation in the free radical scavenging process
Myrtacea	Ludwigia	peploides	yes	no	ND	Extract of aerial parts	yes	yes	ND	ND	Antidiabetic, hepatoprotective		doi: 10.1080/14786410600943294	Avicularin	Male Swiss Albino mice	In vivo	Stabilization of the aryloxy radical after hydrogen donation in the free radical scavenging process
Myrtacea	Ludwigia	peploides	yes	no	ND	Extract of aerial parts	yes	yes	ND	ND	Antidiabetic, hepatoprotective		doi: 10.1080/14786410600943295	Hyperin	Male Swiss Albino mice	In vivo	Stabilization of the aryloxy radical after hydrogen donation in the free radical scavenging process
Myrtacea	Ludwigia	peploides	yes	no	ND	Extract of aerial parts	yes	yes	ND	ND	Antidiabetic, hepatoprotective		doi: 10.1080/14786410600943296	Trifolin	Male Swiss Albino mice	In vivo	Stabilization of the aryloxy radical after hydrogen donation in the free radical scavenging process
Myrtacea	Ludwigia	peploides	yes	no	ND	Extract of aerial parts	yes	yes	ND	ND	Antidiabetic, hepatoprotective		doi: 10.1080/14786410600943297	Hyperin 2″-O-gallate	Male Swiss Albino mice	In vivo	Stabilization of the aryloxy radical after hydrogen donation in the free radical scavenging process
Myrtacea	Ludwigia	peploides	yes	no	ND	Extract of aerial parts	yes	yes	ND	ND	Antidiabetic, hepatoprotective		doi: 10.1080/14786410600943298	Rutin	Male Swiss Albino mice	In vivo	Stabilization of the aryloxy radical after hydrogen donation in the free radical scavenging process
Myrtacea	Ludwigia	peploides	yes	no	ND	Extract of aerial parts	yes	yes	ND	ND	Antidiabetic, hepatoprotective		doi: 10.1080/14786410600943299	Kaempferol	Male Swiss Albino mice	In vivo	Stabilization of the aryloxy radical after hydrogen donation in the free radical scavenging process
Myrtacea	Ludwigia	peploides	yes	no	ND	Extract of aerial parts	yes	yes	ND	ND	Antidiabetic, hepatoprotective		doi: 10.1080/14786410600943300	Quercetin	Male Swiss Albino mice	In vivo	Stabilization of the aryloxy radical after hydrogen donation in the free radical scavenging process
Myrtacea	Maclura	tinctoria	yes	no	Mora, Mora amarilla, Mora de clavo, Mora lisa, Moradilla, Moral, Moral amarillo, Moral de clavo, Moral liso, Morita, Palo amarillo, Palo de mora, Palo mora, Palo moral ; Moras (Español) ; Chak oox, Chak ox, K' aank' ilis che, Kanklisché ; Tsitsil, Tzitzi, Tzitzil ; Ya-hui, Yaga (Náhuatl) (Maya) (Huasteco) huil ; Chichictli, Chichiti ; Lun-da-e-quec, Lunda-e quec ; Chijchijtli, Fustete, Fustic, (Z…	Leaves	ND	ND	ND	ND	antidepressant-like and neuroprotective agent	major depressive disorder (MDD)	https://doi.org/10.1080/14786419.2021.2000407	ND	model of depression induced by corticosterone	In vivo	ND
Myrtacea	Maclura	tinctoria	yes	no	Mora, Mora amarilla, Mora de clavo, Mora lisa, Moradilla, Moral, Moral amarillo, Moral de clavo, Moral liso, Morita, Palo amarillo, Palo de mora, Palo mora, Palo moral ; Moras (Español) ; Chak oox, Chak ox, K' aank' ilis che, Kanklisché ; Tsitsil, Tzitzi, Tzitzil ; Ya-hui, Yaga (Náhuatl) (Maya) (Huasteco) huil ; Chichictli, Chichiti ; Lun-da-e-quec, Lunda-e quec ; Chijchijtli, Fustete, Fustic, (Z…	Wood and bark	yes	ND	ND	ND	Antibacterial agent	Aerobic and anaerobic bacterial infection	doi: 10.1155/2012/451039	ND	culture and stable free radical 2,2-diphenyl-1-picrylhydrazyl (DPPH) test	In vitro	ND
Myrtacea	Maclura	tinctoria	yes	no	Mora, Mora amarilla, Mora de clavo, Mora lisa, Moradilla, Moral, Moral amarillo, Moral de clavo, Moral liso, Morita, Palo amarillo, Palo de mora, Palo mora, Palo moral ; Moras (Español) ; Chak oox, Chak ox, K' aank' ilis che, Kanklisché ; Tsitsil, Tzitzi, Tzitzil ; Ya-hui, Yaga (Náhuatl) (Maya) (Huasteco) huil ; Chichictli, Chichiti ; Lun-da-e-quec, Lunda-e quec ; Chijchijtli, Fustete, Fustic, (Z…	Stem bark	yes	ND	ND	ND	ND	ND	doi: 10.1021/np030127c	ND	TEAC and auto-oxidation of beta-carotene	In vitro	ND
Myrtacea	Maclura	tinctoria	yes	no	Mora, Mora amarilla, Mora de clavo, Mora lisa, Moradilla, Moral, Moral amarillo, Moral de clavo, Moral liso, Morita, Palo amarillo, Palo de mora, Palo mora, Palo moral ; Moras (Español) ; Chak oox, Chak ox, K' aank' ilis che, Kanklisché ; Tsitsil, Tzitzi, Tzitzil ; Ya-hui, Yaga (Náhuatl) (Maya) (Huasteco) huil ; Chichictli, Chichiti ; Lun-da-e-quec, Lunda-e quec ; Chijchijtli, Fustete, Fustic, (Z…	Leaves	ND	ND	ND	ND	Anti-fungal agent	AIDS-related opportunistic fungal infection	DOI: 10.1055/s-2001-10621	Chalcone	C. albicans, and C. neoformans cultures	In vitro	ND
Myrtacea	Maclura	tinctoria	yes	no	Mora, Mora amarilla, Mora de clavo, Mora lisa, Moradilla, Moral, Moral amarillo, Moral de clavo, Moral liso, Morita, Palo amarillo, Palo de mora, Palo mora, Palo moral ; Moras (Español) ; Chak oox, Chak ox, K' aank' ilis che, Kanklisché ; Tsitsil, Tzitzi, Tzitzil ; Ya-hui, Yaga (Náhuatl) (Maya) (Huasteco) huil ; Chichictli, Chichiti ; Lun-da-e-quec, Lunda-e quec ; Chijchijtli, Fustete, Fustic, (Z…	Bark	ND	ND	ND	ND	Anti-HIV agent	HIV infection	DOI: 10.1021/np000175m	Macluraxanthones B	HIV culture	In vitro	ND
Myrtacea	Maclura	tinctoria	yes	no	Mora, Mora amarilla, Mora de clavo, Mora lisa, Moradilla, Moral, Moral amarillo, Moral de clavo, Moral liso, Morita, Palo amarillo, Palo de mora, Palo mora, Palo moral ; Moras (Español) ; Chak oox, Chak ox, K' aank' ilis che, Kanklisché ; Tsitsil, Tzitzi, Tzitzil ; Ya-hui, Yaga (Náhuatl) (Maya) (Huasteco) huil ; Chichictli, Chichiti ; Lun-da-e-quec, Lunda-e quec ; Chijchijtli, Fustete, Fustic, (Z…	Bark	ND	ND	ND	ND	Anti-HIV agent	HIV infection	DOI: 10.1021/np000175m	Macluraxanthones C	HIV culture	In vitro	ND
Myrtacea	Maclura	tinctoria	yes	no	Mora, Mora amarilla, Mora de clavo, Mora lisa, Moradilla, Moral, Moral amarillo, Moral de clavo, Moral liso, Morita, Palo amarillo, Palo de mora, Palo mora, Palo moral ; Moras (Español) ; Chak oox, Chak ox, K' aank' ilis che, Kanklisché ; Tsitsil, Tzitzi, Tzitzil ; Ya-hui, Yaga (Náhuatl) (Maya) (Huasteco) huil ; Chichictli, Chichiti ; Lun-da-e-quec, Lunda-e quec ; Chijchijtli, Fustete, Fustic, (Z…	Bark	ND	ND	ND	ND	Anti-HIV agent	HIV infection	DOI: 10.1021/np000175m	isocyclomulberrin	HIV culture	In vitro	ND
Myrtacea	Brosimum	alicastrum	yes	no	Arenoso, Capomo, Fresno, Higo, Juan Diego, Mojo rechinador, Nazareno, Ojoche blanco, Ojoche colorado, Ojoche de hoja menuda, Ojochillo, Ramoncillo, Ramón, Ramón blanco, Ramón colorado, Ramón de hoja ancha, Ramón de mico, Ramón de montaña, Ramón naranjillo, Rojo, Tomatillo ;Tlatlacotic, Tlatlacótic ; K' an oox, K'an oox, Oox, Oxotzin, Sak oox, Ya'ax oox ; Ju (Español) (Náhuatl) (Maya) ; Jos ; Hair…	Bark	ND	ND	ND	ND	Antiproliferative agent	Uterine cancer	https://doi.org/10.1016/j.jep.2022.115128	8-hydroxyxanthyletin	HeLa , A2780, and MSTO-211H cancer cell line	In vitro	arrests the cell cycle at G0/G1 phase, increases ROS levels and inhibits TopoI and II.
Myrtacea	Brosimum	alicastrum	yes	no	Arenoso, Capomo, Fresno, Higo, Juan Diego, Mojo rechinador, Nazareno, Ojoche blanco, Ojoche colorado, Ojoche de hoja menuda, Ojochillo, Ramoncillo, Ramón, Ramón blanco, Ramón colorado, Ramón de hoja ancha, Ramón de mico, Ramón de montaña, Ramón naranjillo, Rojo, Tomatillo ;Tlatlacotic, Tlatlacótic ; K' an oox, K'an oox, Oox, Oxotzin, Sak oox, Ya'ax oox ; Ju (Español) (Náhuatl) (Maya) ; Jos ; Hair…	Leaves	yes	ND	ND	ND	ND	ND	doi: 10.3390/molecules22081286	ND	TPC, TMA, ABTS, and DPPH activity	In vitro	ND
Myrtacea	Dorstenia	contrajerva	yes	no	Barbudilla, Barbudillo, Contrahierba, Contrayerba, Cresta de gallo, Lechuguilla, Manita, Mano de león, Mano de sapo, Pata de gallo ; Kabal-hau, Kambaján, Kambal jau, X-kambahau (Español) ; Csisilics, Ichacchichilikit-púyu ; Mho-hi-ki-lu ; Cabalhou, Crestilla, Tozpatli, (Maya) (Totonaco)(Chinanteco) Tuspatli, Tuzpatli, Varbudilla, Xtonkanbul . (ND)	ND	ND	ND	ND	ND	ND	ND	ND	ND	ND	ND	ND
Myrtacea	Dorstenia	drakena	no	no	Barbudilla, Contrahierba, Gallito, Hierba del pasmo ; Olotillo ; (Español) (Náhuatl) Barboria, Tuzpatli . (ND)	ND	ND	ND	ND	ND	ND	ND	ND	ND	ND	ND	ND
Myrtacea	Ficus	cotinifolia	no	no	Alamo, Amate, Amate amarillo, Amate blanco, Amate negro, Amate prieto, Capulina, Capulín, Ceiba, Chipil, Higo, Higuerilla, Higuerón, Mata palo, Matapalo, Planta de hule, Álamo, Árbol de leche ; Amate, Amezquite ; Ceibo, Cobó, Coobó, Hu' un, Ju' un, Ju' un ch' iich', Kipochit, (Español) (Náhuatl) Koopo', Koopo' chit, Koopp', Kopo', Kopochit, Kopó, Xkoopo' ; Chuná ; Hu'un ; (Maya) (Tarahumara) (Mix…	ND	ND	ND	ND	ND	ND	ND	ND	ND	ND	ND	ND
Myrtacea	Ficus	insipida	no	no	Alamo, Amate, Amate blanco, Amate blanco del monte, Amatillo, Ceiba, Higo, Higuerilla, Higuerón, Matapalo ; Amate ; Sak-kabah ; Ash, Jun, Mutut ; Ou-uuli, (Español) (Náhuatl) (Maya) (Tseltal) Sabalí, Uouli ; Camichín, Chacalate, Chalate, Chimon, Chimón, Copoy, Higuera, Macahuite, Mataiza, (Guarijío) Nacapul, Nacapuli, Patolote, Saiba, Salate, Siranda, Tescalama, Zalate (ND)	ND	ND	ND	ND	ND	Antihelminthic agent	Monogeneans infection	DOI: 10.2478/s11686-019-00094-0	ND	Monogeneans culture	In vitro	ND
Myrtacea	Ficus	maxima	no	no	Amate prieto, Chile amate, Higo, Higo grande, Higuerilla, Matapalo, Álamo ; Amate ; Akkúun, Kopo' ch'iin ; Chac'ltí, Chacsti ; Akuum, Higo loxe grande, (Español) (Náhuatl) (Maya) (Totonaco) Higuera, Jalamate, Macahuite, Nacapuli, Siranda . (ND)	ND	ND	ND	ND	ND	ND	ND	ND	ND	ND	ND	ND
Myrtacea	Ficus	pertusa	no	no	Amantillo, Amate, Amate blanco, Amate capulín, Amatillo, Amesquite, Cabra-higo, Caimito, Capuchina, Capulín, Capulín grande, Ceiba, Chinito, Escobillo, Frutilla, Frutillo, Higo, Higuerilla, Higuerón, Higuillo, Higuito, Hule, Injerto, Lechoso, Mata palo, Matapalo, Moco, Palo blanco, Palo bolero, Palo de coco, Palo de nanche ; Amatcauitl, Amate, Amezquite ; Cuajinicuil, Juun k'iix, Sak (Español) (N…	ND	ND	ND	ND	ND	ND	ND	ND	ND	ND	ND	ND
Myrtacea	Colubrina	viridis	no	no	Palo colorado, Quina (Español)	ND	ND	ND	ND	ND	ND	ND	ND	ND	ND	ND	ND
Myrtacea	Karwinskia	latifolia	yes	no	Frutillo, Margarita ; Piojillo ; Margaritasha ; Mansasra . (Español) (Náhuatl) (Cora) (ND)	ND	ND	ND	ND	ND	ND	ND	ND	ND	ND	ND	ND
Myrtacea	Ceanothus	buxifolius	no	no	NA	ND	ND	ND	ND	ND	ND	ND	ND	ND	ND	ND	ND
Myrtacea	Ceanothus	fendleri	no	no	NA	ND	ND	ND	ND	ND	ND	ND	ND	ND	ND	ND	ND
Myrtacea	Ceanothus	ochraceus	no	no	NA	ND	ND	ND	ND	ND	ND	ND	ND	ND	ND	ND	ND
Myrtacea	Gouania	polygama	yes	no	Bejuco de jiote, Ojitos .	ND	ND	ND	ND	ND	ND	ND	ND	ND	ND	ND	ND
Myrtacea	Sarcomphalus	amole	no	no	Amole dulce, Ceituna, Frutilla, Manzanita, Manzanita de costoche, Nanche ceituna, Nanche de la costa, Naranjillo ; Coróngoro ; Cahuasquite, Cahuesquite, Chahuasquite, (Español) (Tarasco) Cholulo, Quesquite, Saituna . (ND)	ND	ND	ND	ND	ND	ND	ND	ND	ND	ND	ND	ND
Myrtacea	Sarcomphalus	obtusifolius	no	no	Garrapatilla . (Español)	ND	ND	ND	ND	ND	ND	ND	ND	ND	ND	ND	ND
Myrtacea	Sarcomphalus	yucatanensis	no	no	Uayum ; Uay, Uayunké, Wayum . (Maya) (ND)	ND	ND	ND	ND	ND	ND	ND	ND	ND	ND	ND	ND
Rosaceae	Purshia	mexicana	no	no	Ocotillo, Romerillo cimarrón, Romero, Romero cedro ; Chinacates, (Español) Chivatillo . (ND)	ND	ND	ND	ND	ND	ND	ND	ND	ND	ND	ND	ND
Rosaceae	Purshia	plicata	no	no	Romero cedro, Rosa de castilla, Rosa de castilla del monte . (Español)	ND	ND	ND	ND	ND	ND	ND	ND	ND	ND	ND	ND
Rosaceae	Crataegus	gracilior	no	no	Cojote, Manzanilla, Manzanillo, Manzanita, Tejocote, Tejocote sin espinas ; (Español) Texócotl ; Be-lohui, Pe-lohuij, Yaga-be-lohui ; Chisteé ; El-pa-te-shima-lo . (Náhuatl) (Zapoteco) (Tsotsil) (Chontal)	leaves and stems	ND	ND	ND	ND	Cytotoxic agent	Cancer	DOI: 10.1080/01635581.2019.1678657	β-sitosterol	MDA-MB-231 and MCF7 culture cells	In vitro	ND
Rosaceae	Crataegus	gracilior	no	no	Cojote, Manzanilla, Manzanillo, Manzanita, Tejocote, Tejocote sin espinas ; (Español) Texócotl ; Be-lohui, Pe-lohuij, Yaga-be-lohui ; Chisteé ; El-pa-te-shima-lo . (Náhuatl) (Zapoteco) (Tsotsil) (Chontal)	leaves and stems	ND	ND	ND	ND	Cytotoxic agent	Cancer	DOI: 10.1080/01635581.2019.1678657	tocopherol	MDA-MB-231 and MCF7 culture cells	In vitro	ND
Rosaceae	Crataegus	gracilior	no	no	Cojote, Manzanilla, Manzanillo, Manzanita, Tejocote, Tejocote sin espinas ; (Español) Texócotl ; Be-lohui, Pe-lohuij, Yaga-be-lohui ; Chisteé ; El-pa-te-shima-lo . (Náhuatl) (Zapoteco) (Tsotsil) (Chontal)	leaves	ND	ND	ND	ND	Vasodilator agent	Ischemic heart disease and stroke	https://doi.org/10.1080/14786419.2019.1577833	ND	rat thoracic aorta	ex vivo	ND
Rosaceae	Prunus	serotina	yes	yes	Capulín, Capulín blanco, Capulín borracho, Capulín loco, Cereza, Cerezo, Duraznillo, Quina ; Capolín ; T-nundaya ; Cusabi ; Jeco, Uasiqui ; Pa (Español) (Náhuatl) (Mixteco) (Tarahumara) (Guarijío) kshumk ; Paté, Shimal-ma-lu ; Shencua, Shengua, Xengua ; Tzu'uri ; Chengua, (Mixe) (Chontal)(Tarasco) (Cora) Guinda . (ND)	ND	ND	ND	ND	ND	ND	ND	ND	ND	ND	ND	ND
Rosaceae	Prunus	ilicifolia	no	no	Islay . (ND)	ND	ND	ND	ND	ND	ND	ND	ND	ND	ND	ND	ND
Rosaceae	Cercocarpus	macrophyllus	no	no	Limoncillo, Palo chino ; Cuatlapal chino . (Español) (ND) }	ND	ND	ND	ND	ND	ND	ND	ND	ND	ND	ND	ND
Rosaceae	Potentilla	thurberi	no	no	Fresa cimarrona, Hierba colorada ; Akáame . (Español) (ND)	ND	ND	ND	ND	ND	antispasmodic and antibacterial agent	Gastrointestinal disorders	https://doi.org/10.1016/S0944-7113(11)80049-8	ND	Isolated rat ileum test and bacterial culture	Ex vivo an in vitro	ND
Rosaceae	Rubus	adenotrichos	no	yes	Mora, Mora silvestre, Zarzamora ; Moras ; Situni, Sitún (Español) (Náhuatl) ; Cuahuiscolotl, Morash, Zarzabaria . (Purépecha) (ND)	Fruit	ND	ND	ND	ND	agent to ameliorate UV-induced skin damage	ND	doi: 10.1111/php.12104	ND	Immortalized human keratinocytes	In vitro	ND
Rosaceae	Rubus	adenotrichos	no	yes	Mora, Mora silvestre, Zarzamora ; Moras ; Situni, Sitún (Español) (Náhuatl) ; Cuahuiscolotl, Morash, Zarzabaria . (Purépecha) (ND)	polyphenol extract from blackberries	yes	yes	ND	ND	ND	ND	https://doi.org/10.1021/jf400781m	ND	Sprague–Dawley rats	In vivo	ND
Rosaceae	Lachemilla	procumbens	no	no	ND	ND	ND	ND	ND	ND	ND	ND	ND	ND	NA	NA	NA
Ulmaceae	Ampelocera	hottlei	no	yes	Luín	stem	ND	ND	ND	ND	Cicatrizant	Leismania mexicana	http://www.medicinatradicionalmexicana.unam.mx/apmtm/termino.php?l=3&t=ampelocera-hottlei	ND	NA	NA	NA
Urticaceae	Parietaria	pensylvanica	yes	yes	Hierba del ángel, Parietaria	all the plant	ND	yes	ND	ND	kidney conditions, fever, inflammation, stomach pain and diarrhea,	ND	http://www.medicinatradicionalmexicana.unam.mx/apmtm/termino.php?l=3&t=parietaria-pensylvanica	ND	NA	NA	NA
Urticaceae	Phenax	rugosus	no	no	ND	leaves extract	ND	ND	ND	ND	Anti-HIV	HIV infection	doi: 10.1211/jpp.57.9.0006	Vitexin	Infected C8166 cells	In vitro	ND
Urticaceae	Phenax	rugosus	no	no	ND	leaves extract	ND	ND	ND	ND	Anti-HIV	HIV infection	doi: 10.1211/jpp.57.9.0007	Isovitexin	Infected C8166 cells	In vitro	ND
Urticaceae	Phenax	rugosus	no	no	ND	Methanolic and aqueous extracts	yes	yes	ND	ND	ND	ND	ISSN01214004	ND	TPA-induced mouse ear oedema and carrageenan-induced rat paw oedema	In vivo and in vitro	ND
Urticaceae	Cecropia	peltata	no	no	Guarumbo, Gusano, Hormiguillo, Trompeta	Alcoholic extracts	ND	ND	ND	ND	Antidiabetic	Diabetes	doi: 10.1016/j.jep.2020.113087	Clorogenic acid	Wistar rats with HFD	In vivo	ND
Urticaceae	Cecropia	obtusifolia	no	no	Ceitillo, Guarumbo, Gusano, Hormigo, Hormiguillo, Hormigullo, Hule, Jarilla, Manita de león, Palo de hule, Palo de violín, Pata de elefante, Picón, Trompeta, Trompetilla, Trompetillo, Trompeto	Aqueous extract	ND	yes	ND	ND	Antidiabetic and hepatoprotective	Diabetes	doi: 10.1089/jmf.2019.0126	Clorogenic acid	RINm5F cells and mice with streptozotocin-induced diabetes	In vivo and in vitro	In RINm5F cells, C. obtusifolia increased [Ca2+]i and insulin secretion and increased liver glycogen storage and glycogen synthase levels, without apparent changes in gluconeogenesis. Besides, it increased peroxisome proliferator-activated receptor-α (PPAR-α) and long-chain-fatty-acid-CoA ligase 1 (ACSL-1) expression and reduced triglycerides, transaminases (alanine aminotransferase and aspartate…
Urticaceae	Urera	baccifera	no	no	Chichicastle, Mal hombre, Ortiga, Ortiga de caballo	root extracts	yes	ND	ND	ND	Genotoxic	Genotoxic	doi: 10.1080/14786419.2014.920333	Oxalic acid	scavenge the DPPH radical	In vitro	ND
Urticaceae	Urera	baccifera	no	no	Chichicastle, Mal hombre, Ortiga, Ortiga de caballo	Aqueous fraction extract	ND	yes	ND	ND	Analgesic	ND	PMID: 10883324	ND	Rat paw edema	In vivo	ND
Urticaceae	Urera	caracasana	yes	no	Aceituna, Cangrejo, Carne de caballo, Chichicastle, Mal hombre, Mala mujer, Ortiga, Ortiga de caballo, Ortiga real, Ortiguilla, Palo colorado, Quemador, Quemadora	Plant extract	ND	ND	ND	ND	ND	ND	ND	ND	NA	NA	NA
Urticaceae	Urtica	chamaedryoides	no	yes	Buba, chichicasate, chichicaztle, hierba blanca, meloncillo, ortiguilla.	Plant extract	ND	ND	ND	ND	ND	ND	http://www.medicinatradicionalmexicana.unam.mx/apmtm/termino.php?l=3&t=urtica-chamaedryoides	ND	NA	NA	NA
Urticaceae	Urtica	dioica	yes	yes	Chichicastle, Dominguilla, Flor de ortiga, Mala mujer, Ortiga, Ortiguilla, Solimán	Plant extract	ND	ND	ND	ND	Analgesic, uterotoni, antibiotic, antiviral, antipsoriasic	ND	http://www.medicinatradicionalmexicana.unam.mx/apmtm/termino.php?l=3&t=urtica-dioica	ND	Different animal species	In vitro	ND
Urticaceae	Urtica	dioica	yes	yes	Chichicastle, Dominguilla, Flor de ortiga, Mala mujer, Ortiga, Ortiguilla, Solimán	Plant extract	yes	ND	ND	ND	ND	ND	DOI: 10.3390/foods10050938	Lutein	Theorical model	In vitro	Free-radical scavenging activity
Urticaceae	Urtica	dioica	yes	yes	Chichicastle, Dominguilla, Flor de ortiga, Mala mujer, Ortiga, Ortiguilla, Solimán	Plant extract	yes	ND	ND	yes	ND	ND	DOI: 10.3390/foods10050939	B-carotene	Theorical model	In vitro	Free-radical scavenging activity
Urticaceae	Urtica	dioica	yes	yes	Chichicastle, Dominguilla, Flor de ortiga, Mala mujer, Ortiga, Ortiguilla, Solimán	Plant extract	yes	ND	ND	yes	ND	ND	DOI: 10.3390/foods10050940	kaempferol	Theorical model	In vitro	ND
Urticaceae	Urtica	dioica	yes	yes	Chichicastle, Dominguilla, Flor de ortiga, Mala mujer, Ortiga, Ortiguilla, Solimán	Plant extract	yes	ND	ND	yes	ND	ND	DOI: 10.3390/foods10050941	Isorhamnetin	Theorical model	In vitro	ND
Urticaceae	Urtica	dioica	yes	yes	Chichicastle, Dominguilla, Flor de ortiga, Mala mujer, Ortiga, Ortiguilla, Solimán	Plant extract	yes	ND	ND	yes	ND	ND	DOI: 10.3390/foods10050942	Quercetin	Theorical model	In vitro	ND
Urticaceae	Urtica	dioica	yes	yes	Chichicastle, Dominguilla, Flor de ortiga, Mala mujer, Ortiga, Ortiguilla, Solimán	Plant extract	yes	ND	ND	yes	ND	ND	DOI: 10.3390/foods10050943	Isoquercitrin	Theorical model	In vitro	ND
Urticaceae	Urtica	dioica	yes	yes	Chichicastle, Dominguilla, Flor de ortiga, Mala mujer, Ortiga, Ortiguilla, Solimán	Plant extract	yes	ND	ND	yes	Antibiotic, antiviral, relaxation smooth muscle, uterotonic (hojas), hemostatic activity, negative anatiseizure, anti uterotonic (hojas)	ND	DOI: 10.3390/foods10050944	Rutin	Theorical model	In vitro	ND
Urticaceae	Urtica	dioica	yes	yes	Chichicastle, Dominguilla, Flor de ortiga, Mala mujer, Ortiga, Ortiguilla, Solimán	Plant extract	yes	ND	ND	yes	ND	ND	DOI: 10.3390/foods10050945	Caffeic acid	Theorical model	In vitro	ND
Urticaceae	Urtica	dioica	yes	yes	Chichicastle, Dominguilla, Flor de ortiga, Mala mujer, Ortiga, Ortiguilla, Solimán	Plant extract	yes	ND	ND	yes	ND	ND	DOI: 10.3390/foods10050946	Chlorogenic acid	Theorical model	In vitro	ND
Urticaceae	Urtica	dioica	yes	yes	Chichicastle, Dominguilla, Flor de ortiga, Mala mujer, Ortiga, Ortiguilla, Solimán	Plant extract	yes	ND	ND	yes	ND	ND	DOI: 10.3390/foods10050947	Hydroxyl-β-carotene	Theorical model	In vitro	ND
Urticaceae	Urtica	dioica	yes	yes	Chichicastle, Dominguilla, Flor de ortiga, Mala mujer, Ortiga, Ortiguilla, Solimán	Plant extract	yes	ND	ND	yes	ND	ND	DOI: 10.3390/foods10050948	Luteoxanthin	Theorical model	In vitro	ND
Urticaceae	Urtica	dioica	yes	yes	Chichicastle, Dominguilla, Flor de ortiga, Mala mujer, Ortiga, Ortiguilla, Solimán	Plant extract	yes	ND	ND	yes	ND	ND	DOI: 10.3390/foods10050949	Lutein epoxide	Theorical model	In vitro	ND
Urticaceae	Urtica	dioica	yes	yes	Chichicastle, Dominguilla, Flor de ortiga, Mala mujer, Ortiga, Ortiguilla, Solimán	Plant extract	yes	ND	ND	yes	ND	ND	DOI: 10.3390/foods10050950	Violaxanthin	Theorical model	In vitro	ND
Urticaceae	Urtica	dioica	yes	yes	Chichicastle, Dominguilla, Flor de ortiga, Mala mujer, Ortiga, Ortiguilla, Solimán	Plant extract	yes	yes	ND	yes	Antiviral, antihelmintic, Nephroprotective, anticancer, hepatoprotective, cardiprotective, Antiarthritis, antidiabetic	ND	doi: 10.1155/2022/4024331	Quercetin	NA	Review	Elastase and collagenase inhibition
Urticaceae	Urtica	dioica	yes	yes	Chichicastle, Dominguilla, Flor de ortiga, Mala mujer, Ortiga, Ortiguilla, Solimán	Plant extract	yes	yes	ND	yes	Antiviral, antihelmintic, Nephroprotective, anticancer, hepatoprotective, cardiprotective, Antiarthritis, antidiabetic	ND	doi: 10.1155/2022/4024332	Ursolic acid	NA	Review	Elastase and collagenase inhibition
Urticaceae	Urtica	dioica	yes	yes	Chichicastle, Dominguilla, Flor de ortiga, Mala mujer, Ortiga, Ortiguilla, Solimán	Plant extract	yes	yes	ND	yes	Antiviral, antihelmintic, Nephroprotective, anticancer, hepatoprotective, cardiprotective, Antiarthritis, antidiabetic	ND	doi: 10.1155/2022/4024333	ND	NA	Review	Increase in the activities of cytochrome b5, NADH-cytochrome b5 reductase, glutathione S-transferase, DT-diaphorase, glutathione peroxidase, glutathione reductase, superoxide dismutase, and catalase in liver tissues. On the other hand, they showed a reduction in cytochrome P450, lactate dehydrogenase, NADPH-cytochrome P450 reductase, total sulfhydryl groups, nonprotein sulfhydryl groups, and prot…
Urticaceae	Pilea	microphylla	no	no	Frescura, Golondrina, Hoja de alegría, Sisal	Flavonoid rich fraction	yes	ND	ND	ND	Antidiabetic	Diabetes	doi: 10.1016/j.etp.2010.12.009	Chlorogenic acid	Swiss albino mice	In vitro and in vivo	Prevented membrane damage by decreasing lipid peroxidation and inhibition of DPP-4
Urticaceae	Pilea	microphylla	no	no	Frescura, Golondrina, Hoja de alegría, Sisal	Flavonoid rich fraction	yes	ND	ND	ND	Antidiabetic	Diabetes	doi: 10.1016/j.etp.2010.12.010	Rutin	Swiss albino mice	In vitro and in vivo	Prevented membrane damage by decreasing lipid peroxidation and inhibition of DPP-5
Urticaceae	Pilea	microphylla	no	no	Frescura, Golondrina, Hoja de alegría, Sisal	Flavonoid rich fraction	yes	ND	ND	ND	Antidiabetic	Diabetes	doi: 10.1016/j.etp.2010.12.011	Luteolin-7-O-glucoside	Swiss albino mice	In vitro and in vivo	Prevented membrane damage by decreasing lipid peroxidation and inhibition of DPP-6
Urticaceae	Pilea	microphylla	no	no	Frescura, Golondrina, Hoja de alegría, Sisal	Flavonoid rich fraction	yes	ND	ND	ND	Antidiabetic	Diabetes	doi: 10.1016/j.etp.2010.12.012	Isorhoifolin	Swiss albino mice	In vitro and in vivo	Prevented membrane damage by decreasing lipid peroxidation and inhibition of DPP-7
Urticaceae	Pilea	microphylla	no	no	Frescura, Golondrina, Hoja de alegría, Sisal	Flavonoid rich fraction	yes	ND	ND	ND	Antidiabetic	Diabetes	doi: 10.1016/j.etp.2010.12.013	Apigenin-7-O-glucoside	Swiss albino mice	In vitro and in vivo	Prevented membrane damage by decreasing lipid peroxidation and inhibition of DPP-8
Urticaceae	Pilea	microphylla	no	no	Frescura, Golondrina, Hoja de alegría, Sisal	Flavonoid rich fraction	yes	ND	ND	ND	Antidiabetic	Diabetes	doi: 10.1016/j.etp.2010.12.014	Quercetin	Swiss albino mice	In vitro and in vivo	Prevented membrane damage by decreasing lipid peroxidation and inhibition of DPP-9
Cannabaceae	Celtis	laevigata	no	no	Membrillo, Mora, Mora blanca, Palo blanco, Pasilla ; Garabato blanco	ND	ND	ND	ND	ND	ND	ND	ND	ND	NA	NA	ND
Cannabaceae	Celtis	pallida	no	no	Frutita, Garabato, Granjeno, Granjeno amarillo, Granjeno colorado, Granjeno huasteco, Hoja de parra, Palo de águila, Rompe capa ; Guechi beziia, Guichi-bezia, Yaga-beziia, Yaga (Español) biziia, Yagabecie ; Acebuche, Bainoro, Biscolote, Capul, Chindul, Cindulce, Cumbro . (Zapoteco) (ND)	stem and leaves	ND	ND	ND	ND	Antinociceptive, and antidiarrheal activity	ND	https://doi.org/10.1016/j.jep.2018.03.014	ND	formalin test and diarrhea induced by Castor oil	In vitro and in vivo	Possible involvement of adrenoreceptors, as well as the nitric oxide/cyclic guanosine monophosphate pathwa
Cannabaceae	Trema	micrantha	no	no	Capulincillo, Capulincillo cimarrón, Capulín, Capulín blanco, Capulín cimarrón, Chaca, Cimarrón, Cuerillo, Guacima, Guacimilla, Guacimillo, Jonote, Jonote colorado, Majagua, Majagua colorada, Matacaballo, Ocotillo, Palo barranco, Palo de mecate, Pellejo de vieja, Pie de paloma, Yaco	Extracts of lyophilized and powdered leaves: petroleum ether (40"-60"), ethanol (95") and aqueous extracts	ND	yes	ND	ND	Analgesic	ND	doi: 10.1002/ptr.2650060309	B-sitosterol	1. Inhibition of acetic acid induced writhing in mice, Hot plate test, carrageenin-induced oedema test in rat's paw	In vitro and in vivo	ND
Anacardiaceae	Spondias	purpurea	yes	yes	Ciruela, Ciruela agria, Ciruela amarilla, Ciruela campechana, Ciruela colorada, Ciruela de San Juan, Ciruela de monte, Ciruela roja, Ciruela tuxpana, Ciruelo, Ciruelo cimarrón, Ciruelo de monte, Jovo, Tuxpana ; Atoyaxócotl, Mazaxócotl, Xocobitl, Xocot ; Ak-abal, Chak-abal, Chi'abal, Ix-houen, (Español) (Náhuatl) Kosumil, Muluch-abal ; Ten, Xobo ; Cuaripa ; Biache, Biadxi, Biagi, Biaxhi, Piache, (…	Fruits	yes	ND	ND	ND	ND	ND	https://doi.org/10.1111/1750-3841.13862	ND	C. elegans	In Vitro and In Vivo	ND
Anacardiaceae	Spondias	purpurea	yes	yes	Ciruela, Ciruela agria, Ciruela amarilla, Ciruela campechana, Ciruela colorada, Ciruela de San Juan, Ciruela de monte, Ciruela roja, Ciruela tuxpana, Ciruelo, Ciruelo cimarrón, Ciruelo de monte, Jovo, Tuxpana ; Atoyaxócotl, Mazaxócotl, Xocobitl, Xocot ; Ak-abal, Chak-abal, Chi'abal, Ix-houen, (Español) (Náhuatl) Kosumil, Muluch-abal ; Ten, Xobo ; Cuaripa ; Biache, Biadxi, Biagi, Biaxhi, Piache, (…	Fruits	yes	ND	ND	ND	Antiulcer agent	infection by Helicobacter pylori	doi: 10.1155/2017/6593073	ND	Wistar rats and Swiss mice and via the phosphomolybdenum method based on spectrophotometric determination of the reduction of Mo4+ to Mo5+	in vitro and in vivo	ND
Anacardiaceae	Spondias	purpurea	yes	yes	Ciruela, Ciruela agria, Ciruela amarilla, Ciruela campechana, Ciruela colorada, Ciruela de San Juan, Ciruela de monte, Ciruela roja, Ciruela tuxpana, Ciruelo, Ciruelo cimarrón, Ciruelo de monte, Jovo, Tuxpana ; Atoyaxócotl, Mazaxócotl, Xocobitl, Xocot ; Ak-abal, Chak-abal, Chi'abal, Ix-houen, (Español) (Náhuatl) Kosumil, Muluch-abal ; Ten, Xobo ; Cuaripa ; Biache, Biadxi, Biagi, Biaxhi, Piache, (…	Fruits	yes	ND	ND	ND	Antiglycation agent	Diabetes mellitus pathologies associated with diabetes mellitus.	doi: 10.1155/2018/5613704	ND	FRAP, DPPH, and TEAC tests, and the BSA/glucose system	In vitro	ND
Anacardiaceae	Spondias	purpurea	yes	yes	Ciruela, Ciruela agria, Ciruela amarilla, Ciruela campechana, Ciruela colorada, Ciruela de San Juan, Ciruela de monte, Ciruela roja, Ciruela tuxpana, Ciruelo, Ciruelo cimarrón, Ciruelo de monte, Jovo, Tuxpana ; Atoyaxócotl, Mazaxócotl, Xocobitl, Xocot ; Ak-abal, Chak-abal, Chi'abal, Ix-houen, (Español) (Náhuatl) Kosumil, Muluch-abal ; Ten, Xobo ; Cuaripa ; Biache, Biadxi, Biagi, Biaxhi, Piache, (…	Whole plants	ND	ND	ND	ND	Antibacterial and antibiofilm agent	Staphylococcus aureus infection	doi: 10.1016/j.jep.2021.114369	ND	S. aureus culture	In vitro	ND
Anacardiaceae	Spondias	purpurea	yes	yes	Ciruela, Ciruela agria, Ciruela amarilla, Ciruela campechana, Ciruela colorada, Ciruela de San Juan, Ciruela de monte, Ciruela roja, Ciruela tuxpana, Ciruelo, Ciruelo cimarrón, Ciruelo de monte, Jovo, Tuxpana ; Atoyaxócotl, Mazaxócotl, Xocobitl, Xocot ; Ak-abal, Chak-abal, Chi'abal, Ix-houen, (Español) (Náhuatl) Kosumil, Muluch-abal ; Ten, Xobo ; Cuaripa ; Biache, Biadxi, Biagi, Biaxhi, Piache, (…	Fruits	ND	ND	ND	ND	Antidiabetic and Antihyperlipidemic agent	Diabetes mellitus pathologies associated with diabetes mellitus.	doi: 10.3390/plants10071417	ND	zebrafish model	In vivo	ND
Anacardiaceae	Spondias	purpurea	yes	yes	Ciruela, Ciruela agria, Ciruela amarilla, Ciruela campechana, Ciruela colorada, Ciruela de San Juan, Ciruela de monte, Ciruela roja, Ciruela tuxpana, Ciruelo, Ciruelo cimarrón, Ciruelo de monte, Jovo, Tuxpana ; Atoyaxócotl, Mazaxócotl, Xocobitl, Xocot ; Ak-abal, Chak-abal, Chi'abal, Ix-houen, (Español) (Náhuatl) Kosumil, Muluch-abal ; Ten, Xobo ; Cuaripa ; Biache, Biadxi, Biagi, Biaxhi, Piache, (…	Fruits	yes	ND	ND	ND	ND	ND	doi: 10.3390/foods10091995	ND	TCC, AA, TPC, TFC, TAC, ABTS, and DPPH ; and InfoGest in vitro digestion model	In vitro	ND
Anacardiaceae	Spondias	purpurea	yes	yes	Ciruela, Ciruela agria, Ciruela amarilla, Ciruela campechana, Ciruela colorada, Ciruela de San Juan, Ciruela de monte, Ciruela roja, Ciruela tuxpana, Ciruelo, Ciruelo cimarrón, Ciruelo de monte, Jovo, Tuxpana ; Atoyaxócotl, Mazaxócotl, Xocobitl, Xocot ; Ak-abal, Chak-abal, Chi'abal, Ix-houen, (Español) (Náhuatl) Kosumil, Muluch-abal ; Ten, Xobo ; Cuaripa ; Biache, Biadxi, Biagi, Biaxhi, Piache, (…	stem bark	yes	ND	ND	ND	antigenotoxic, and antimutagenic agent	ND	https://doi.org/10.1080/15287394.2021.2013373	ND	male and female Swiss albino mice	In vitro	CAT activity and GSH levels accompanied by a decrease in MDA levels
Anacardiaceae	Spondias	purpurea	yes	yes	Ciruela, Ciruela agria, Ciruela amarilla, Ciruela campechana, Ciruela colorada, Ciruela de San Juan, Ciruela de monte, Ciruela roja, Ciruela tuxpana, Ciruelo, Ciruelo cimarrón, Ciruelo de monte, Jovo, Tuxpana ; Atoyaxócotl, Mazaxócotl, Xocobitl, Xocot ; Ak-abal, Chak-abal, Chi'abal, Ix-houen, (Español) (Náhuatl) Kosumil, Muluch-abal ; Ten, Xobo ; Cuaripa ; Biache, Biadxi, Biagi, Biaxhi, Piache, (…	stem bark	yes	ND	ND	ND	hypercholesterolemic agent	Hypercholesterolemia	doi: 10.1155/2022/3046483	ND	Hypercholesterolemia in Mice Fed High-Fat Diet		ND
Anacardiaceae	Spondias	purpurea	yes	yes	Ciruela, Ciruela agria, Ciruela amarilla, Ciruela campechana, Ciruela colorada, Ciruela de San Juan, Ciruela de monte, Ciruela roja, Ciruela tuxpana, Ciruelo, Ciruelo cimarrón, Ciruelo de monte, Jovo, Tuxpana ; Atoyaxócotl, Mazaxócotl, Xocobitl, Xocot ; Ak-abal, Chak-abal, Chi'abal, Ix-houen, (Español) (Náhuatl) Kosumil, Muluch-abal ; Ten, Xobo ; Cuaripa ; Biache, Biadxi, Biagi, Biaxhi, Piache, (…	aerial parts	yes	ND	ND	ND	Antifungal agent	Candida species and dermatophytes infection	https://doi.org/10.1099/jmm.0.001575	ND	(DPPH) solution and fungal culture	In vitro and in vivo	ND
Anacardiaceae	Spondias	mombin	yes	yes	Ciruela, Ciruela agria, Ciruela amarilla, Ciruela campechana, Ciruela colorada, Ciruela de México, Ciruela de monte, Ciruela de venado, Ciruela del país, Ciruela roja, Ciruela tabasqueña, Ciruelas curtidas, Ciruelo, Ciruelo agrio, Ciruelo de monte, Ciruelo mango, Ciruelo ojo, Ciruelo rojo cimarrón, Ciruelo silvestre, Jovo, Mombín,	Bark and leaves	ND	ND	ND	ND	Antibiotic, antiviral, relaxation smooth muscle, uterotonic, hemostatic activity	Coxsavkie B2 y Herpes simplex I, hemorragia	http://www.medicinatradicionalmexicana.unam.mx/apmtm/termino.php?l=3&t=spondias-mombin	Phenyl compounds	Bacterium, pigs, rabbit, rats, virues	In vitro and in vivo	ND
Anacardiaceae	Spondias	mombin	yes	yes	Ciruela, Ciruela agria, Ciruela amarilla, Ciruela campechana, Ciruela colorada, Ciruela de México, Ciruela de monte, Ciruela de venado, Ciruela del país, Ciruela roja, Ciruela tabasqueña, Ciruelas curtidas, Ciruelo, Ciruelo agrio, Ciruelo de monte, Ciruelo mango, Ciruelo ojo, Ciruelo rojo cimarrón, Ciruelo silvestre, Jovo, Mombín,	Bark and leaves	ND	ND	ND	ND	Antibiotic, antiviral, relaxation smooth muscle, uterotonic, hemostatic activity	Coxsavkie B2 y Herpes simplex I, hemorragia	http://www.medicinatradicionalmexicana.unam.mx/apmtm/termino.php?l=3&t=spondias-mombin	Chlorogenic acid	Bacterium, pigs, rabbit, rats, virues	In vitro and in vivo	ND
Anacardiaceae	Spondias	mombin	yes	yes	Ciruela, Ciruela agria, Ciruela amarilla, Ciruela campechana, Ciruela colorada, Ciruela de México, Ciruela de monte, Ciruela de venado, Ciruela del país, Ciruela roja, Ciruela tabasqueña, Ciruelas curtidas, Ciruelo, Ciruelo agrio, Ciruelo de monte, Ciruelo mango, Ciruelo ojo, Ciruelo rojo cimarrón, Ciruelo silvestre, Jovo, Mombín,	Bark and leaves	ND	ND	ND	ND	Antibiotic, antiviral, relaxation smooth muscle, uterotonic, hemostatic activity	Coxsavkie B2 y Herpes simplex I, hemorragia	http://www.medicinatradicionalmexicana.unam.mx/apmtm/termino.php?l=3&t=spondias-mombin	Geranin	Bacterium, pigs, rabbit, rats, virues	In vitro and in vivo	ND
Anacardiaceae	Spondias	mombin	yes	yes	Ciruela, Ciruela agria, Ciruela amarilla, Ciruela campechana, Ciruela colorada, Ciruela de México, Ciruela de monte, Ciruela de venado, Ciruela del país, Ciruela roja, Ciruela tabasqueña, Ciruelas curtidas, Ciruelo, Ciruelo agrio, Ciruelo de monte, Ciruelo mango, Ciruelo ojo, Ciruelo rojo cimarrón, Ciruelo silvestre, Jovo, Mombín,	Bark and leaves	ND	ND	ND	ND	Antibiotic, antiviral, relaxation smooth muscle, uterotonic, hemostatic activity	Coxsavkie B2 y Herpes simplex I, hemorragia	http://www.medicinatradicionalmexicana.unam.mx/apmtm/termino.php?l=3&t=spondias-mombin	Galloyl-geranin	Bacterium, pigs, rabbit, rats, virues	In vitro and in vivo	ND
Anacardiaceae	Spondias	mombin	yes	yes	Ciruela, Ciruela agria, Ciruela amarilla, Ciruela campechana, Ciruela colorada, Ciruela de México, Ciruela de monte, Ciruela de venado, Ciruela del país, Ciruela roja, Ciruela tabasqueña, Ciruelas curtidas, Ciruelo, Ciruelo agrio, Ciruelo de monte, Ciruelo mango, Ciruelo ojo, Ciruelo rojo cimarrón, Ciruelo silvestre, Jovo, Mombín,	Bark and leaves	ND	ND	ND	ND	Antibiotic, antiviral, relaxation smooth muscle, uterotonic, hemostatic activity	Coxsavkie B2 y Herpes simplex I, hemorragia	http://www.medicinatradicionalmexicana.unam.mx/apmtm/termino.php?l=3&t=spondias-mombin	Saponins	Bacterium, pigs, rabbit, rats, virues	In vitro and in vivo	ND
Anacardiaceae	Spondias	mombin	yes	yes	Ciruela, Ciruela agria, Ciruela amarilla, Ciruela campechana, Ciruela colorada, Ciruela de México, Ciruela de monte, Ciruela de venado, Ciruela del país, Ciruela roja, Ciruela tabasqueña, Ciruelas curtidas, Ciruelo, Ciruelo agrio, Ciruelo de monte, Ciruelo mango, Ciruelo ojo, Ciruelo rojo cimarrón, Ciruelo silvestre, Jovo, Mombín,	methanol extract of Spondias mombin seed	yes	yes	ND	ND	ND	ND	DOI: 10.4274/tjps.galenos.2020.38801	Dodecanoic acid	rhabdomyosarcoma (RD) cell line in a 3-(4,5-dimethylthiazol-2-yl)-2,5-diphenyl tetrazolium bromide based assay.2,2-diphenyl-1-picrylhydrazyl (DPPH), nitric oxide (NO), and hydrogen peroxide (H2O2) were the antioxidant assays used	in vitro	Phenolic compounds are secondary metabolites that contain hydroxyl groups that confer them with scavenging ability.
Anacardiaceae	Spondias	mombin	yes	yes	Ciruela, Ciruela agria, Ciruela amarilla, Ciruela campechana, Ciruela colorada, Ciruela de México, Ciruela de monte, Ciruela de venado, Ciruela del país, Ciruela roja, Ciruela tabasqueña, Ciruelas curtidas, Ciruelo, Ciruelo agrio, Ciruelo de monte, Ciruelo mango, Ciruelo ojo, Ciruelo rojo cimarrón, Ciruelo silvestre, Jovo, Mombín,	methanol extract of Spondias mombin seed	yes	yes	ND	ND	ND	ND	DOI: 10.4274/tjps.galenos.2020.38802	Tetradecanoic acid	rhabdomyosarcoma (RD) cell line in a 3-(4,5-dimethylthiazol-2-yl)-2,5-diphenyl tetrazolium bromide based assay.2,2-diphenyl-1-picrylhydrazyl (DPPH), nitric oxide (NO), and hydrogen peroxide (H2O2) were the antioxidant assays used	in vitro	Phenolic compounds are secondary metabolites that contain hydroxyl groups that confer them with scavenging ability.
Anacardiaceae	Spondias	mombin	yes	yes	Ciruela, Ciruela agria, Ciruela amarilla, Ciruela campechana, Ciruela colorada, Ciruela de México, Ciruela de monte, Ciruela de venado, Ciruela del país, Ciruela roja, Ciruela tabasqueña, Ciruelas curtidas, Ciruelo, Ciruelo agrio, Ciruelo de monte, Ciruelo mango, Ciruelo ojo, Ciruelo rojo cimarrón, Ciruelo silvestre, Jovo, Mombín,	methanol extract of Spondias mombin seed	yes	yes	ND	ND	ND	ND	DOI: 10.4274/tjps.galenos.2020.38803	n-hexadecanoic acid	rhabdomyosarcoma (RD) cell line in a 3-(4,5-dimethylthiazol-2-yl)-2,5-diphenyl tetrazolium bromide based assay.2,2-diphenyl-1-picrylhydrazyl (DPPH), nitric oxide (NO), and hydrogen peroxide (H2O2) were the antioxidant assays used	in vitro	Phenolic compounds are secondary metabolites that contain hydroxyl groups that confer them with scavenging ability.
Anacardiaceae	Spondias	mombin	yes	yes	Ciruela, Ciruela agria, Ciruela amarilla, Ciruela campechana, Ciruela colorada, Ciruela de México, Ciruela de monte, Ciruela de venado, Ciruela del país, Ciruela roja, Ciruela tabasqueña, Ciruelas curtidas, Ciruelo, Ciruelo agrio, Ciruelo de monte, Ciruelo mango, Ciruelo ojo, Ciruelo rojo cimarrón, Ciruelo silvestre, Jovo, Mombín,	methanol extract of Spondias mombin seed	yes	yes	ND	ND	ND	ND	DOI: 10.4274/tjps.galenos.2020.38804	Capsaicin	rhabdomyosarcoma (RD) cell line in a 3-(4,5-dimethylthiazol-2-yl)-2,5-diphenyl tetrazolium bromide based assay.2,2-diphenyl-1-picrylhydrazyl (DPPH), nitric oxide (NO), and hydrogen peroxide (H2O2) were the antioxidant assays used	in vitro	Phenolic compounds are secondary metabolites that contain hydroxyl groups that confer them with scavenging ability.
Anacardiaceae	Spondias	mombin	yes	yes	Ciruela, Ciruela agria, Ciruela amarilla, Ciruela campechana, Ciruela colorada, Ciruela de México, Ciruela de monte, Ciruela de venado, Ciruela del país, Ciruela roja, Ciruela tabasqueña, Ciruelas curtidas, Ciruelo, Ciruelo agrio, Ciruelo de monte, Ciruelo mango, Ciruelo ojo, Ciruelo rojo cimarrón, Ciruelo silvestre, Jovo, Mombín,	methanol extract of Spondias mombin seed	yes	yes	ND	ND	ND	ND	DOI: 10.4274/tjps.galenos.2020.38805	Dihydrocapsaicin	rhabdomyosarcoma (RD) cell line in a 3-(4,5-dimethylthiazol-2-yl)-2,5-diphenyl tetrazolium bromide based assay.2,2-diphenyl-1-picrylhydrazyl (DPPH), nitric oxide (NO), and hydrogen peroxide (H2O2) were the antioxidant assays used	in vitro	Phenolic compounds are secondary metabolites that contain hydroxyl groups that confer them with scavenging ability.
Anacardiaceae	Spondias	mombin	yes	yes	Ciruela, Ciruela agria, Ciruela amarilla, Ciruela campechana, Ciruela colorada, Ciruela de México, Ciruela de monte, Ciruela de venado, Ciruela del país, Ciruela roja, Ciruela tabasqueña, Ciruelas curtidas, Ciruelo, Ciruelo agrio, Ciruelo de monte, Ciruelo mango, Ciruelo ojo, Ciruelo rojo cimarrón, Ciruelo silvestre, Jovo, Mombín,	leaf extract was prepared by maceration in ethanol:water (70:30, v/v) for seven days	yes	yes	ND	ND			DOI: 10.1016/j.archoralbio.2020.104664	Ellagic acid	Oral mucositis model in mice	In vivo	inhibiting leukocyte migration
Anacardiaceae	Tapirira	mexicana	no	no	Bienvenido, Cacao, Caobilla, Duraznillo ; Ujtui ; Huinchini, Jobo, (Español) (Tseltal) Nompi . (ND)	ND	ND	ND	ND	ND	ND	ND	ND	ND	ND	ND	ND
Anacardiaceae	Cyrtocarpa	procera	yes	yes	Ciruelillo, Coco, Coco de cerro, Coco de marrano, Copal ; Copaljocote, (Español) Copalxócotl ; Puei ; Baricoca, Chocote, Chucum-pum, Chucumpum, Chucumpun, Chucumpuz, (Náhuatl) (Cora) Chungupo, Chupandia, Chupandilla, Chupandía, Chupundía, Copalcocote, Copalcojote, Copalxocote, Copalxocotl, Machocote, Maxocote, Palo de chupandía, Verraco, Árbol de chupandía . (ND)	Bark	ND	ND	ND	ND	anti-ulcerative agent	Ulcer	https://doi.org/10.1016/j.jep.2010.11.057	ND	ethanol-induced gastric damage in Male Wistar rats	In vivo	ND
Anacardiaceae	Cyrtocarpa	procera	yes	yes	Ciruelillo, Coco, Coco de cerro, Coco de marrano, Copal ; Copaljocote, (Español) Copalxócotl ; Puei ; Baricoca, Chocote, Chucum-pum, Chucumpum, Chucumpun, Chucumpuz, (Náhuatl) (Cora) Chungupo, Chupandia, Chupandilla, Chupandía, Chupundía, Copalcocote, Copalcojote, Copalxocote, Copalxocotl, Machocote, Maxocote, Palo de chupandía, Verraco, Árbol de chupandía . (ND)	stem bark	ND	ND	ND	ND	anti-ulcerative agent	Ulcer by Helicobacter pylori	https://doi.org/10.1016/j.jep.2012.07.001	ND	ethanol-induced gastric damage in CD-1 male mice	In vivo	ND
Anacardiaceae	Cyrtocarpa	procera	yes	yes	Ciruelillo, Coco, Coco de cerro, Coco de marrano, Copal ; Copaljocote, (Español) Copalxócotl ; Puei ; Baricoca, Chocote, Chucum-pum, Chucumpum, Chucumpun, Chucumpuz, (Náhuatl) (Cora) Chungupo, Chupandia, Chupandilla, Chupandía, Chupundía, Copalcocote, Copalcojote, Copalxocote, Copalxocotl, Machocote, Maxocote, Palo de chupandía, Verraco, Árbol de chupandía . (ND)	Fruit	yes	yes	ND	ND	Antibacterial	Escherichia coli, Salmonella typhi, Staphylococcus aureus, Staphylococcus aureus, Enterobacter aerogenes, Staphylococcus epidermidis, Bacillus subtilis, Enterococcus faecalis, Proteus mirabilis and Yersinia enterocolitica infection	doi: 10.1186/s12906-015-0602-y	coumaran	enizmatic reactions	in vitro	ND
Anacardiaceae	Cyrtocarpa	procera	yes	yes	Ciruelillo, Coco, Coco de cerro, Coco de marrano, Copal ; Copaljocote, (Español) Copalxócotl ; Puei ; Baricoca, Chocote, Chucum-pum, Chucumpum, Chucumpun, Chucumpuz, (Náhuatl) (Cora) Chungupo, Chupandia, Chupandilla, Chupandía, Chupundía, Copalcocote, Copalcojote, Copalxocote, Copalxocotl, Machocote, Maxocote, Palo de chupandía, Verraco, Árbol de chupandía . (ND)	Fruit	yes	yes	ND	ND	Antibacterial	Escherichia coli, Salmonella typhi, Staphylococcus aureus, Staphylococcus aureus, Enterobacter aerogenes, Staphylococcus epidermidis, Bacillus subtilis, Enterococcus faecalis, Proteus mirabilis and Yersinia enterocolitica infection	doi: 10.1186/s12906-015-0602-y	benzenedicarboxylic acid	enizmatic reactions	in vitro	ND
Anacardiaceae	Cyrtocarpa	procera	yes	yes	Ciruelillo, Coco, Coco de cerro, Coco de marrano, Copal ; Copaljocote, (Español) Copalxócotl ; Puei ; Baricoca, Chocote, Chucum-pum, Chucumpum, Chucumpun, Chucumpuz, (Náhuatl) (Cora) Chungupo, Chupandia, Chupandilla, Chupandía, Chupundía, Copalcocote, Copalcojote, Copalxocote, Copalxocotl, Machocote, Maxocote, Palo de chupandía, Verraco, Árbol de chupandía . (ND)	Fruit	yes	yes	ND	ND	Antibacterial	Escherichia coli, Salmonella typhi, Staphylococcus aureus, Staphylococcus aureus, Enterobacter aerogenes, Staphylococcus epidermidis, Bacillus subtilis, Enterococcus faecalis, Proteus mirabilis and Yersinia enterocolitica infection	doi: 10.1186/s12906-015-0602-y	mono(2-ethylhexyl) ester	enizmatic reactions	in vitro	ND
Anacardiaceae	Cyrtocarpa	procera	yes	yes	Ciruelillo, Coco, Coco de cerro, Coco de marrano, Copal ; Copaljocote, (Español) Copalxócotl ; Puei ; Baricoca, Chocote, Chucum-pum, Chucumpum, Chucumpun, Chucumpuz, (Náhuatl) (Cora) Chungupo, Chupandia, Chupandilla, Chupandía, Chupundía, Copalcocote, Copalcojote, Copalxocote, Copalxocotl, Machocote, Maxocote, Palo de chupandía, Verraco, Árbol de chupandía . (ND)	Fruit	yes	yes	ND	ND	Antibacterial	Escherichia coli, Salmonella typhi, Staphylococcus aureus, Staphylococcus aureus, Enterobacter aerogenes, Staphylococcus epidermidis, Bacillus subtilis, Enterococcus faecalis, Proteus mirabilis and Yersinia enterocolitica infection	doi: 10.1186/s12906-015-0602-y	palmitic acid	enizmatic reactions	in vitro	ND
Anacardiaceae	Cyrtocarpa	procera	yes	yes	Ciruelillo, Coco, Coco de cerro, Coco de marrano, Copal ; Copaljocote, (Español) Copalxócotl ; Puei ; Baricoca, Chocote, Chucum-pum, Chucumpum, Chucumpun, Chucumpuz, (Náhuatl) (Cora) Chungupo, Chupandia, Chupandilla, Chupandía, Chupundía, Copalcocote, Copalcojote, Copalxocote, Copalxocotl, Machocote, Maxocote, Palo de chupandía, Verraco, Árbol de chupandía . (ND)	Fruit	yes	yes	ND	ND	Antibacterial	Escherichia coli, Salmonella typhi, Staphylococcus aureus, Staphylococcus aureus, Enterobacter aerogenes, Staphylococcus epidermidis, Bacillus subtilis, Enterococcus faecalis, Proteus mirabilis and Yersinia enterocolitica infection	doi: 10.1186/s12906-015-0602-y	linoleic acid	enizmatic reactions	in vitro	ND
Anacardiaceae	Cyrtocarpa	procera	yes	yes	Ciruelillo, Coco, Coco de cerro, Coco de marrano, Copal ; Copaljocote, (Español) Copalxócotl ; Puei ; Baricoca, Chocote, Chucum-pum, Chucumpum, Chucumpun, Chucumpuz, (Náhuatl) (Cora) Chungupo, Chupandia, Chupandilla, Chupandía, Chupundía, Copalcocote, Copalcojote, Copalxocote, Copalxocotl, Machocote, Maxocote, Palo de chupandía, Verraco, Árbol de chupandía . (ND)	Fruit	yes	yes	ND	ND	anti-ulcerative agent	Ulcerative Colitis	https://doi.org/10.1155/2020/5062506	ND	Colitis induced through the administration of 4% DSS in drinking water in female BALB/c mice	In vivo	ND
Anacardiaceae	Cyrtocarpa	procera	yes	yes	Ciruelillo, Coco, Coco de cerro, Coco de marrano, Copal ; Copaljocote, (Español) Copalxócotl ; Puei ; Baricoca, Chocote, Chucum-pum, Chucumpum, Chucumpun, Chucumpuz, (Náhuatl) (Cora) Chungupo, Chupandia, Chupandilla, Chupandía, Chupundía, Copalcocote, Copalcojote, Copalxocote, Copalxocotl, Machocote, Maxocote, Palo de chupandía, Verraco, Árbol de chupandía . (ND)	stem bark	ND	yes	ND	ND	anti-ulcerative agent	Gastric ulcers by Helicobacter pylori infection	doi: 10.1155/2018/2862706	ND	ethanol-induced gastric damage in CD-1 male mice	In vivo	ND
Anarcardiaceae	Amphipterygium	adstringens	no	yes	Palo de rosa, Palo santo, Volador ; Yuaxalaxlitli ; Yala-guitu	stem bark extracts	ND	yes	ND	ND	anticancer, gastroprotective, antiinflamatory and wound healing	cancer, peptic ulcers, and diabetes, as well as those caused by drug-resistant infectious agents	doi: 10.3390/plants11131766	3α-hydroxymasticadienonic acids	acute inflammation induced by chemical agents		inhibits pro-inflammatory mediators since terpenes strongly reduce nitric oxide production
Anarcardiaceae	Amphipterygium	adstringens	no	yes	Palo de rosa, Palo santo, Volador ; Yuaxalaxlitli ; Yala-guitu	stem bark extracts		yes	ND	ND	anticancer, antiinflamatory and antimicrobial	cancer, peptic ulcers, and diabetes, as well as those caused by drug-resistant infectious agents	doi: 10.3390/plants11131767	Masticadienonic acid	acute inflammation induced by chemical agents		inhibits pro-inflammatory mediators since terpenes strongly reduce nitric oxide production
Anarcardiaceae	Amphipterygium	adstringens	no	yes	Palo de rosa, Palo santo, Volador ; Yuaxalaxlitli ; Yala-guitu	stem bark extracts	ND	ND	ND	ND	anticancer, gastroprotective, and antimicrobial	cancer, peptic ulcers, and diabetes, as well as those caused by drug-resistant infectious agents	doi: 10.3390/plants11131768	6-nonadecenyl salicylic acid		ND	ND
Anarcardiaceae	Amphipterygium	adstringens	no	yes	Palo de rosa, Palo santo, Volador ; Yuaxalaxlitli ; Yala-guitu	stem bark extracts	ND	ND	ND	ND	gastroprotective	cancer, peptic ulcers, and diabetes, as well as those caused by drug-resistant infectious agents	doi: 10.3390/plants11131769	3-epioleanolic acid		ND	nitric oxide participates in the gastroprotective mechanism, which increases the synthesis of endogenous prostaglandins and sulfhydryl
Anarcardiaceae	Amphipterygium	adstringens	no	yes	Palo de rosa, Palo santo, Volador ; Yuaxalaxlitli ; Yala-guitu	stem bark extracts	ND	ND	ND	ND	gastroprotective	cancer, peptic ulcers, and diabetes, as well as those caused by drug-resistant infectious agents	doi: 10.3390/plants11131770	β-sitosterol		ND	nitric oxide participates in the gastroprotective mechanism, which increases the synthesis of endogenous prostaglandins and sulfhydryl
Anarcardiaceae	Amphipterygium	adstringens	no	yes	Palo de rosa, Palo santo, Volador ; Yuaxalaxlitli ; Yala-guitu	stem bark extracts	ND	yes	ND	ND	anticancer, gastroprotective, antiinflamatory and antimicrobial	cancer, peptic ulcers, and diabetes, as well as those caused by drug-resistant infectious agents	doi: 10.3390/plants11131771	sarsasapogenin		ND	ND
Anarcardiaceae	Amphipterygium	adstringens	no	yes	Palo de rosa, Palo santo, Volador ; Yuaxalaxlitli ; Yala-guitu	stem bark extracts	ND	ND	ND	ND	anticancer, antiviral, antimicrobial and wound healing	cancer, peptic ulcers, and diabetes, as well as those caused by drug-resistant infectious agents	doi: 10.3390/plants11131772	Anacardic acid		ND	ND
Anarcardiaceae	Astronium	graveolens	no	no	Amargoso, Ciruelo, Culebra, Escobillo, Palo culebro, Palo de aro, Palo de cera, Palo de culebra, Palo de fierro, Palo mulato, Rosadillo ; Culinzís, K'ulensiis, K'ulim che', K'ulinche', K'ulinché, (Español) Kulinché, Xkukin tsits ; Yaga-biche, Yagabiche ; Cero ; Chalahuite, Chaperla, Copaiba, (Maya) (Zapoteco) (Inglés) Copaiva, Culinché, Gateado, Gateado galán, Jobillo, Jocotillo, Kulimche, Ron-ró…	ND	ND	ND	ND	ND	ND	ND	ND	ND	ND	ND	ND
Anarcardiaceae	Metopium	brownei	no	yes	Chechem, Chechem negro, Chechen, Chechén, Cheechem negro, Flor de mayo, Madera de barco, Palo de rosa ; Boox cheechem, Box cheechem, Boxcheché, Cheechem, (Español) Kabal'chechem, Kabal-chechen ; Cabal-besicté, Cabal-chechén, Chechen negro, Chechén negro . (Maya) (ND)	ND	ND	ND	ND	ND	ND	ND	ND	ND	ND	ND	ND
Burseraceae	Bursera	collina	no	no	NA	ND	ND	ND	ND	ND	ND	ND	ND	ND	ND	ND	ND
Burseraceae	Bursera	simaruba	yes	yes	Cacho de toro, Chaca, Chico huiste, Chicohuiste, Chocogüite, Chocohuite, Copal, Copalillo, Mulato, Palo chino, Palo colorado, Palo jiote, Palo jito, Palo liso, Palo mulato, Palo retinto, Papelillo, Piocha, Quiote, Torote, Torote colorado ; Cohuite, Cuajiote, Jiote, Jiote colorado, Songolica o (Español) zongolica, Suchicopal, Tacamaca ; Cha-kah, Chaca o chacah, Chachah, Chakah, Chakaj, Huk' up, (N…	Leaves	ND	yes	ND	ND	ND	ND	https://doi.org/10.1016/j.jep.2007.10.034	ND	Carrageenan-induced mice paw oedema	in vivo	ND
Burseraceae	Bursera	simaruba	yes	yes	Cacho de toro, Chaca, Chico huiste, Chicohuiste, Chocogüite, Chocohuite, Copal, Copalillo, Mulato, Palo chino, Palo colorado, Palo jiote, Palo jito, Palo liso, Palo mulato, Palo retinto, Papelillo, Piocha, Quiote, Torote, Torote colorado ; Cohuite, Cuajiote, Jiote, Jiote colorado, Songolica o (Español) zongolica, Suchicopal, Tacamaca ; Cha-kah, Chaca o chacah, Chachah, Chakah, Chakaj, Huk' up, (N…	Leaves	ND	yes	ND	ND	ND	ND	https://doi.org/10.1016/j.jep.2004.02.009	methyl-β-peltatin A	Carrageenan-induced mice paw oedema	in vivo	ND
Burseraceae	Bursera	simaruba	yes	yes	Cacho de toro, Chaca, Chico huiste, Chicohuiste, Chocogüite, Chocohuite, Copal, Copalillo, Mulato, Palo chino, Palo colorado, Palo jiote, Palo jito, Palo liso, Palo mulato, Palo retinto, Papelillo, Piocha, Quiote, Torote, Torote colorado ; Cohuite, Cuajiote, Jiote, Jiote colorado, Songolica o (Español) zongolica, Suchicopal, Tacamaca ; Cha-kah, Chaca o chacah, Chachah, Chakah, Chakaj, Huk' up, (N…	Leaves	ND	ND	ND	ND	Antibacterial agent	Staphylococcus aureus infection	https://doi.org/10.1016/j.jep.2004.11.014	ND	Bacterial culture	in vitro	ND
Burseraceae	Bursera	arborea	no	no	Cuajilote, Huahuica, Palo jiote, Papelillo, Torote . (Español)	ND	ND	ND	ND	ND	ND	ND	ND	ND	ND	ND	ND
Burseraceae	Bursera	microphylla	yes	yes	Copal, Palo colorado, Palo de coleto, Torote, Torote blanco, Torote colorado, Torote prieto ; Cuajiote, Cuajiote blanco, Cuajiote colorado ; Xoop . (Español) (Náhuatl) (Seri)	ND	ND	ND	ND	ND	Antiproliferative agent	Cancer	doi: 10.1080/14786419.2017.1375922	Burseranin	human cancer lines (LS180, A549 and HeLa) and a non-cancer cell line ARPE-19	in vitro	ND
Burseraceae	Bursera	microphylla	yes	yes	Copal, Palo colorado, Palo de coleto, Torote, Torote blanco, Torote colorado, Torote prieto ; Cuajiote, Cuajiote blanco, Cuajiote colorado ; Xoop . (Español) (Náhuatl) (Seri)	ND	ND	ND	ND	ND	Antiproliferative agent	Cancer	doi: 10.1080/14786419.2017.1375922	picopolygamain	human cancer lines (LS180, A549 and HeLa) and a non-cancer cell line ARPE-20	in vitro	ND
Burseraceae	Bursera	aptera	yes	no	Copal, Copalillo, Cuachital ; Coxinyotl iztac, Cuajiote, Cuajiote amarillo, (Español) Cuajiote blanco, Cuajiote verde . (Náhuatl)	ND	ND	ND	ND	ND	Antileishmanial agenty	Leishmaniasis	doi: 10.21010/ajtcam.v14i2.20	ND	BALB/c mice	in vivo	ND
Burseraceae	Bursera	fagaroides	yes	no	Aceitillo, Chutama, Copal, Cuajilote, Palo cuchara, Palo del diablo, Palo jiote, Palo mulato, Papelillo, Sazafrás, Torote, Torote amarillo, Torote blanco, Torote papelillo, Xixote ; Cuajiote, (Español) Cuajiote amarillo, Cuajiote blanco, Cuajiote colorado, Cuajiote verde, Jiote, Tecomaca ; Ngedri (Náhuatl) (Nañú) Borreguilla, Chupire, Ngedni, Ugedri . (ND)	stem bark	ND	ND	ND	ND	Antigiardial agent	Giardiasis	doi: 10.3390/molecules22050799	podophyllotoxin	axenic culture of Giardia lamblia (WB clone C6)	in vitro	ND
Burseraceae	Bursera	fagaroides	yes	no	Aceitillo, Chutama, Copal, Cuajilote, Palo cuchara, Palo del diablo, Palo jiote, Palo mulato, Papelillo, Sazafrás, Torote, Torote amarillo, Torote blanco, Torote papelillo, Xixote ; Cuajiote, (Español) Cuajiote amarillo, Cuajiote blanco, Cuajiote colorado, Cuajiote verde, Jiote, Tecomaca ; Ngedri (Náhuatl) (Nañú) Borreguilla, Chupire, Ngedni, Ugedri . (ND)	stem bark	ND	ND	ND	ND	Cytotoxic agent	Breast Cancer	doi: 10.3390/molecules21081013	podophyllotoxin	BT-549 cell line	in vitro	ND
Burseraceae	Bursera	fagaroides	yes	no	Aceitillo, Chutama, Copal, Cuajilote, Palo cuchara, Palo del diablo, Palo jiote, Palo mulato, Papelillo, Sazafrás, Torote, Torote amarillo, Torote blanco, Torote papelillo, Xixote ; Cuajiote, (Español) Cuajiote amarillo, Cuajiote blanco, Cuajiote colorado, Cuajiote verde, Jiote, Tecomaca ; Ngedri (Náhuatl) (Nañú) Borreguilla, Chupire, Ngedni, Ugedri . (ND)	stem bark	ND	ND	ND	ND	Growth inhibitor of Entamoeba histolytica	Amebiasis	https://doi.org/10.1016/j.exppara.2008.04.003	ND	Entamoeba histolytica culture	in vitro	ND
Burseraceae	Bursera	bipinnata	no	yes	Chutama, Copal, Copal amargo, Copal amargoso, Copal blanco, Copal chino, Copal, chino colorado, Copal cimarrón, Copal de la virgen, Copal de santo, Copal negro, Copal santo, Copal silvestre, Copalillo, Incienso, aboncillo, Palo copal, Palocopal, Perlate, Tetlatián, Torote blanco	resin	yes	yes	ND	ND	Bactericidal, antiviral	ND	doi: 10.1007/978-3-030-91378-6_21	Heptane	NA	Review	ND
Burseraceae	Bursera	bipinnata	no	yes	Chutama, Copal, Copal amargo, Copal amargoso, Copal blanco, Copal chino, Copal, chino colorado, Copal cimarrón, Copal de la virgen, Copal de santo, Copal negro, Copal santo, Copal silvestre, Copalillo, Incienso, aboncillo, Palo copal, Palocopal, Perlate, Tetlatián, Torote blanco	resin	yes	yes	ND	ND	Bactericidal, antiviral	ND	doi: 10.1007/978-3-030-91378-6_22	α-pinene	NA	Review	ND
Burseraceae	Bursera	bipinnata	no	yes	Chutama, Copal, Copal amargo, Copal amargoso, Copal blanco, Copal chino, Copal, chino colorado, Copal cimarrón, Copal de la virgen, Copal de santo, Copal negro, Copal santo, Copal silvestre, Copalillo, Incienso, aboncillo, Palo copal, Palocopal, Perlate, Tetlatián, Torote blanco	resin	yes	yes	ND	ND	Bactericidal, antiviral	ND	doi: 10.1007/978-3-030-91378-6_23	β-pinene	NA	Review	ND
Burseraceae	Bursera	bipinnata	no	yes	Chutama, Copal, Copal amargo, Copal amargoso, Copal blanco, Copal chino, Copal, chino colorado, Copal cimarrón, Copal de la virgen, Copal de santo, Copal negro, Copal santo, Copal silvestre, Copalillo, Incienso, aboncillo, Palo copal, Palocopal, Perlate, Tetlatián, Torote blanco	resin	yes	yes	ND	ND	Bactericidal, antiviral	ND	doi: 10.1007/978-3-030-91378-6_24	ß-phellandrene	NA	Review	ND
Burseraceae	Bursera	bipinnata	no	yes	Chutama, Copal, Copal amargo, Copal amargoso, Copal blanco, Copal chino, Copal, chino colorado, Copal cimarrón, Copal de la virgen, Copal de santo, Copal negro, Copal santo, Copal silvestre, Copalillo, Incienso, aboncillo, Palo copal, Palocopal, Perlate, Tetlatián, Torote blanco	resin	yes	yes	ND	ND	Bactericidal, antiviral	ND	doi: 10.1007/978-3-030-91378-6_25	Limonene	NA	Review	ND
Burseraceae	Bursera	bipinnata	no	yes	Chutama, Copal, Copal amargo, Copal amargoso, Copal blanco, Copal chino, Copal, chino colorado, Copal cimarrón, Copal de la virgen, Copal de santo, Copal negro, Copal santo, Copal silvestre, Copalillo, Incienso, aboncillo, Palo copal, Palocopal, Perlate, Tetlatián, Torote blanco	resin	yes	yes	ND	ND	Bactericidal, antiviral	ND	doi: 10.1007/978-3-030-91378-6_26	ß-caryophyllene	NA	Review	ND
Burseraceae	Bursera	bipinnata	no	yes	Chutama, Copal, Copal amargo, Copal amargoso, Copal blanco, Copal chino, Copal, chino colorado, Copal cimarrón, Copal de la virgen, Copal de santo, Copal negro, Copal santo, Copal silvestre, Copalillo, Incienso, aboncillo, Palo copal, Palocopal, Perlate, Tetlatián, Torote blanco	resin	yes	yes	ND	ND	Bactericidal, antiviral	ND	doi: 10.1007/978-3-030-91378-6_27	Germacrene D	NA	Review	ND
Burseraceae	Bursera	bipinnata	no	yes	Chutama, Copal, Copal amargo, Copal amargoso, Copal blanco, Copal chino, Copal, chino colorado, Copal cimarrón, Copal de la virgen, Copal de santo, Copal negro, Copal santo, Copal silvestre, Copalillo, Incienso, aboncillo, Palo copal, Palocopal, Perlate, Tetlatián, Torote blanco	resin	yes	yes	ND	ND	Bactericidal, antiviral	ND	doi: 10.1007/978-3-030-91378-6_28	α-amyrin	NA	Review	ND
Burseraceae	Bursera	bipinnata	no	yes	Chutama, Copal, Copal amargo, Copal amargoso, Copal blanco, Copal chino, Copal, chino colorado, Copal cimarrón, Copal de la virgen, Copal de santo, Copal negro, Copal santo, Copal silvestre, Copalillo, Incienso, aboncillo, Palo copal, Palocopal, Perlate, Tetlatián, Torote blanco	resin	yes	yes	ND	ND	Bactericidal, antiviral	ND	doi: 10.1007/978-3-030-91378-6_29	β-amyrin	NA	Review	ND
Burseraceae	Bursera	bipinnata	no	yes	Chutama, Copal, Copal amargo, Copal amargoso, Copal blanco, Copal chino, Copal, chino colorado, Copal cimarrón, Copal de la virgen, Copal de santo, Copal negro, Copal santo, Copal silvestre, Copalillo, Incienso, aboncillo, Palo copal, Palocopal, Perlate, Tetlatián, Torote blanco	resin	yes	yes	ND	ND	Bactericidal, antiviral	ND	doi: 10.1007/978-3-030-91378-6_30	Betulin	NA	Review	ND
Burseraceae	Bursera	copallifera	yes	yes	Copal, Copal blanco, Copal chino, Copal de penca, Copal de santo, Copal manso, Copal santo, Copalillo, Mulato, Palo mulato	stems, stem bark, and leaves	ND	yes	ND	ND	cytotoxic	ND	doi: 10.4103/0973-1296.166067	ND	Mouse ear inflammation in response to topical application of 12-O tetradecanoylphorbol-13-acetate and sulforhodamine B assay.	In vivo	extracts from leaves and stems inhibited cyclooxygenase-1, and some of these extracts demonstrated substantial antiproliferative effects against the MCF7 cell line.
Burseraceae	Bursera	copallifera	yes	yes	Copal, Copal blanco, Copal chino, Copal de penca, Copal de santo, Copal manso, Copal santo, Copalillo, Mulato, Palo mulato	resin	yes	yes	ND	ND	ND	ND	doi: 10.1186/s12906-016-1397-1	3-epilupeol	TPA-induced mouse ear edema	In vivo and in vitro	we showed that in LPS-stimulated macrophages, the isolated compounds 1–6 dose-dependently inhibited NO and triterpenes α-amyrin acetate (2) and 3-epilupeol acetate (3) inhibited the activity of COX-2, while all of them showed moderate inhibitory activity of PLA2 enzyme
Burseraceae	Bursera	copallifera	yes	yes	Copal, Copal blanco, Copal chino, Copal de penca, Copal de santo, Copal manso, Copal santo, Copalillo, Mulato, Palo mulato	resin	yes	yes	ND	ND	ND	ND	doi: 10.1186/s12906-016-1397-2	α-amyrin	TPA-induced mouse ear edema	In vivo and in vitro	we showed that in LPS-stimulated macrophages, the isolated compounds 1–6 dose-dependently inhibited NO and triterpenes α-amyrin acetate (2) and 3-epilupeol acetate (3) inhibited the activity of COX-2, while all of them showed moderate inhibitory activity of PLA2 enzyme
Burseraceae	Bursera	copallifera	yes	yes	Copal, Copal blanco, Copal chino, Copal de penca, Copal de santo, Copal manso, Copal santo, Copalillo, Mulato, Palo mulato	resin	yes	yes	ND	ND	ND	ND	doi: 10.1186/s12906-016-1397-3	3-epilupeol formiate	TPA-induced mouse ear edema	In vivo and in vitro	we showed that in LPS-stimulated macrophages, the isolated compounds 1–6 dose-dependently inhibited NO and triterpenes α-amyrin acetate (2) and 3-epilupeol acetate (3) inhibited the activity of COX-2, while all of them showed moderate inhibitory activity of PLA2 enzyme
Burseraceae	Bursera	copallifera	yes	yes	Copal, Copal blanco, Copal chino, Copal de penca, Copal de santo, Copal manso, Copal santo, Copalillo, Mulato, Palo mulato	resin	yes	yes	ND	ND	ND	ND	doi: 10.1186/s12906-016-1397-4	α-amyrin acetate	TPA-induced mouse ear edema	In vivo and in vitro	we showed that in LPS-stimulated macrophages, the isolated compounds 1–6 dose-dependently inhibited NO and triterpenes α-amyrin acetate (2) and 3-epilupeol acetate (3) inhibited the activity of COX-2, while all of them showed moderate inhibitory activity of PLA2 enzyme
Burseraceae	Bursera	copallifera	yes	yes	Copal, Copal blanco, Copal chino, Copal de penca, Copal de santo, Copal manso, Copal santo, Copalillo, Mulato, Palo mulato	resin	yes	yes	ND	ND	ND	ND	doi: 10.1186/s12906-016-1397-5	Lupenone	TPA-induced mouse ear edema	In vivo and in vitro	we showed that in LPS-stimulated macrophages, the isolated compounds 1–6 dose-dependently inhibited NO and triterpenes α-amyrin acetate (2) and 3-epilupeol acetate (3) inhibited the activity of COX-2, while all of them showed moderate inhibitory activity of PLA2 enzyme
Burseraceae	Bursera	copallifera	yes	yes	Copal, Copal blanco, Copal chino, Copal de penca, Copal de santo, Copal manso, Copal santo, Copalillo, Mulato, Palo mulato	resin	yes	yes	ND	ND	ND	ND	doi: 10.1186/s12906-016-1397-6	3-epilupeol	TPA-induced mouse ear edema	In vivo and in vitro	we showed that in LPS-stimulated macrophages, the isolated compounds 1–6 dose-dependently inhibited NO and triterpenes α-amyrin acetate (2) and 3-epilupeol acetate (3) inhibited the activity of COX-2, while all of them showed moderate inhibitory activity of PLA2 enzyme
Burseraceae	Bursera	palmeri	no	no	Copal, Copalillo, Palo cuchara, Sisiote, Tecomate ; Cuajiote	ND	ND	ND	ND	ND	ND	ND	NA	ND	NA	NA	NA
Burseraceae	Bursera	hindsiana	no	yes	Copal, Copal blanco, Torote, Torote prieto	ND	ND	ND	ND	ND	Respiratory deseases	ND	http://www.medicinatradicionalmexicana.unam.mx/apmtm/termino.php?l=3&t=bursera-hindsiana	ND	ND	ND	ND
Burseraceae	Bursera	laxiflora	no	no	Copal, Copal blanco, Palo mulato, Toro, Torote papelillo, Torote prieto	ND	ND	ND	ND	ND	ND	ND	NA	ND	NA	NA	ND
Burseraceae	Protium	copal	yes	yes	Aceitillo, Cacao, Cerezo, Chichón colorado, Chimbombó, Copa, Copal, Copal blanco	resins	ND	ND	ND	ND	anticancerigen	Copal smoke was used to cure headache, treat diarrhea, as an anti-inflammatory , treat stomach problems, plug tooth cavities, pneumonia	doi: 10.3390/molecules201219849	dihydroclusin diacetate	murine cell line M12.C3.F3	ND	ND
Burseraceae	Protium	copal	yes	yes	Aceitillo, Cacao, Cerezo, Chichón colorado, Chimbombó, Copa, Copal, Copal blanco	resins	ND	ND	ND	ND	human cancer	Copal smoke was used to cure headache, treat diarrhea, as an anti-inflammatory , treat stomach problems, plug tooth cavities, pneumonia	doi: 10.3390/molecules201219850	ariensin	RAW246.7 murine cell line	ND	ND
Burseraceae	Protium	copal	yes	yes	Aceitillo, Cacao, Cerezo, Chichón colorado, Chimbombó, Copa, Copal, Copal blanco	resins	ND	ND	ND	ND	human cancer	Copal smoke was used to cure headache, treat diarrhea, as an anti-inflammatory , treat stomach problems, plug tooth cavities, pneumonia	doi: 10.3390/molecules201219851	burseran	RAW246.7 murine cell line	ND	ND
Burseraceae	Protium	copal	yes	yes	Aceitillo, Cacao, Cerezo, Chichón colorado, Chimbombó, Copa, Copal, Copal blanco	resins	ND	ND	ND	ND	human cancer	Copal smoke was used to cure headache, treat diarrhea, as an anti-inflammatory , treat stomach problems, plug tooth cavities, pneumonia	doi: 10.3390/molecules201219852	dihydroclusin diacetate	RAW246.7 murine cell line	ND	ND
Burseraceae	Protium	copal	yes	yes	Aceitillo, Cacao, Cerezo, Chichón colorado, Chimbombó, Copa, Copal, Copal blanco	resins	ND	ND	ND	ND	human cancer	Copal smoke was used to cure headache, treat diarrhea, as an anti-inflammatory , treat stomach problems, plug tooth cavities, pneumonia	doi: 10.3390/molecules201219853	Betulonic acid	RAW246.7 murine cell line and murine cell line M12.C3.F3	ND	ND
Meliaceae	Trichilia	hirta	no	yes	Acahuite, Asa-pescado, Asapescado, Cabo de hacha, Canelilla, Canelillo, Cedrillo, Cirgüelillo, Ciruelillo, Ciruelillo cimarrón, Coyol, Garbancilla, Palo amarillo, Periquillo, Piocha, Tapa queso, Tapaqueso, Trompillo ; Choben-che, K' ulim siis, K' ulimts' ische', K'ulimsis, K'ulin siis, Kulinché, Pay	leaves, roots, and stem bark of ethanol extracts	ND	ND	ND	ND	antitumoral	asthma, cancer, ulcers, antimalarial and anti-inflammatory	DOI: 10.1089/jmf.2010.0166	NA	phytochemical screening		COX-2 selective inhibition
Meliaceae	Trichilia	glabra	no	no	Ch'oben che', Choben-che, K'an lool .	aqueous leaf extract	ND	yes	ND	ND	antiviral, antihelmintic, antitumoral, anti-inflammatory and antirheumatic	ND	DOI: 10.1016/s0378-8741(00)00192-6	NA	inflammation model	in vivo and in vitro	related to the inflammatory response induced by zymosan and inhibition in the hemolytic activity
Meliaceae	Trichilia	erythrocarpa	no	no	NA	ND	ND	ND	ND	ND	ND	ND	NA	NA	NA	NA	NA
Meliaceae	Cedrela	odorata	yes	yes	Cedrillo, Cedro, Cedro blanco, Cedro colorado, Cedro fino, Cedro macho, Cedro oloroso, Cedro rojo, Nogal, Nogal cimarrón, Nogal corriente, Nogalillo, Nogalillo cimarrón	methanol extract	ND	yes	ND	ND	antioxidant, antiapoptotic and hepatotoxicity	treatment of diarrhea, vomiting, fever and inflammation.	doi: 10.3892/etm.2019.7639	NA	ELISA and RT-PCR analysis	in vitro	inhibition of pro-inflammatory cytokines and chemokines via the NF-κB pathway
Meliaceae	Cedrela	odorata	yes	yes	Cedrillo, Cedro, Cedro blanco, Cedro colorado, Cedro fino, Cedro macho, Cedro oloroso, Cedro rojo, Nogal, Nogal cimarrón, Nogal corriente, Nogalillo, Nogalillo cimarrón	dried methanolic extract of C. odorata L. leaves	yes	ND	ND	ND	antioxidant, antiapoptotic and hepatotoxicity	wounds, fever, bronchitis, indigestion, and other gastrointestinal ailments	doi: 10.4103/1735-5362.319575	Kaempferol-3-O-β-D-glucopyranoside	magnetic resonance	in vivo	inhibition of Raf/MAPK pathway which is evidenced by the amelioration of Raf-1 protein kinase and c-JNK levels
Meliaceae	Cedrela	odorata	yes	yes	Cedrillo, Cedro, Cedro blanco, Cedro colorado, Cedro fino, Cedro macho, Cedro oloroso, Cedro rojo, Nogal, Nogal cimarrón, Nogal corriente, Nogalillo, Nogalillo cimarrón	dried methanolic extract of C. odorata L. leaves	yes	ND	ND	ND	antioxidant, antiapoptotic and hepatotoxicity	wounds, fever, bronchitis, indigestion, and other gastrointestinal ailments	doi: 10.4103/1735-5362.319576	Kaempferide-3-O-β-D-rutinoside	magnetic resonance	in vivo	inhibition of Raf/MAPK pathway which is evidenced by the amelioration of Raf-1 protein kinase and c-JNK levels
Meliaceae	Cedrela	odorata	yes	yes	Cedrillo, Cedro, Cedro blanco, Cedro colorado, Cedro fino, Cedro macho, Cedro oloroso, Cedro rojo, Nogal, Nogal cimarrón, Nogal corriente, Nogalillo, Nogalillo cimarrón	dried methanolic extract of C. odorata L. leaves	yes	ND	ND	ND	antioxidant, antiapoptotic and hepatotoxicity	wounds, fever, bronchitis, indigestion, and other gastrointestinal ailments	doi: 10.4103/1735-5362.319577	Kaempferide-3-O-β-D-rutinosyl-7-O-α-L-rhamnopyranoside	magnetic resonance	in vivo	inhibition of Raf/MAPK pathway which is evidenced by the amelioration of Raf-1 protein kinase and c-JNK levels
Meliaceae	Swietenia	macrophylla	yes	yes	Caoba, Caobo, Cedro, Flor de venadillo, Palo colorado, Rosadilla, Rosadillo, Zopilote	ND	ND	ND	ND	ND	Bactericidal	ND	http://www.medicinatradicionalmexicana.unam.mx/apmtm/termino.php?l=3&t=swietenia-macrophylla	ND	Proteus vulgaris culture	In vitro	ND
Meliaceae	Swietenia	macrophylla	yes	yes	Caoba, Caobo, Cedro, Flor de venadillo, Palo colorado, Rosadilla, Rosadillo, Zopilote	Plant extract	yes	yes	ND	ND	antiviral, antidiabetic, anticancer, antinociceptive, acaricidal, antidiarrhoeal activities		DOI: 10.3390/molecules180910465	swietenine	ND	ND	ND
Meliaceae	Swietenia	macrophylla	yes	yes	Caoba, Caobo, Cedro, Flor de venadillo, Palo colorado, Rosadilla, Rosadillo, Zopilote	Plant extract	yes	yes	ND	ND	antiviral, antidiabetic, anticancer, antinociceptive, acaricidal, antidiarrhoeal activities		DOI: 10.3390/molecules180910466	swietenolide	ND	ND	ND
Meliaceae	Swietenia	macrophylla	yes	yes	Caoba, Caobo, Cedro, Flor de venadillo, Palo colorado, Rosadilla, Rosadillo, Zopilote	Plant extract	yes	yes	ND	ND	antiviral, antidiabetic, anticancer, antinociceptive, acaricidal, antidiarrhoeal activities		DOI: 10.3390/molecules180910467	8,30-epoxyswietenine acetate	ND	ND	ND
Meliaceae	Swietenia	macrophylla	yes	yes	Caoba, Caobo, Cedro, Flor de venadillo, Palo colorado, Rosadilla, Rosadillo, Zopilote	Plant extract	yes	yes	ND	ND	antiviral, antidiabetic, anticancer, antinociceptive, acaricidal, antidiarrhoeal activities		DOI: 10.3390/molecules180910468	swietenine acetate	ND	ND	ND
Meliaceae	Swietenia	macrophylla	yes	yes	Caoba, Caobo, Cedro, Flor de venadillo, Palo colorado, Rosadilla, Rosadillo, Zopilote	Plant extract	yes	yes	ND	ND	antiviral, antidiabetic, anticancer, antinociceptive, acaricidal, antidiarrhoeal activities		DOI: 10.3390/molecules180910469	swielenolidetiglate	ND	ND	ND
Meliaceae	Swietenia	macrophylla	yes	yes	Caoba, Caobo, Cedro, Flor de venadillo, Palo colorado, Rosadilla, Rosadillo, Zopilote	Plant extract	yes	yes	ND	ND	antiviral, antidiabetic, anticancer, antinociceptive, acaricidal, antidiarrhoeal activities		DOI: 10.3390/molecules180910470	swietenolidediacetate	ND	ND	ND
Meliaceae	Swietenia	macrophylla	yes	yes	Caoba, Caobo, Cedro, Flor de venadillo, Palo colorado, Rosadilla, Rosadillo, Zopilote	Plant extract	yes	yes	ND	ND	antiviral, antidiabetic, anticancer, antinociceptive, acaricidal, antidiarrhoeal activities		DOI: 10.3390/molecules180910471	augustineolide	ND	ND	ND
Meliaceae	Swietenia	macrophylla	yes	yes	Caoba, Caobo, Cedro, Flor de venadillo, Palo colorado, Rosadilla, Rosadillo, Zopilote	Plant extract	yes	yes	ND	ND	antiviral, antidiabetic, anticancer, antinociceptive, acaricidal, antidiarrhoeal activities		DOI: 10.3390/molecules180910472	3β,6-dihydroxydihydrocarapin	ND	ND	ND
Meliaceae	Swietenia	macrophylla	yes	yes	Caoba, Caobo, Cedro, Flor de venadillo, Palo colorado, Rosadilla, Rosadillo, Zopilote	Plant extract	yes	yes	ND	ND	antiviral, antidiabetic, anticancer, antinociceptive, acaricidal, antidiarrhoeal activities		DOI: 10.3390/molecules180910473	7-deacetoxy-7-oxogedunin	ND	ND	ND
Meliaceae	Swietenia	macrophylla	yes	yes	Caoba, Caobo, Cedro, Flor de venadillo, Palo colorado, Rosadilla, Rosadillo, Zopilote	Plant extract	yes	yes	ND	ND	antiviral, antidiabetic, anticancer, antinociceptive, acaricidal, antidiarrhoeal activities		DOI: 10.3390/molecules180910474	andirobin	ND	ND	ND
Meliaceae	Swietenia	macrophylla	yes	yes	Caoba, Caobo, Cedro, Flor de venadillo, Palo colorado, Rosadilla, Rosadillo, Zopilote	Plant extract	yes	yes	ND	ND	antiviral, antidiabetic, anticancer, antinociceptive, acaricidal, antidiarrhoeal activities		DOI: 10.3390/molecules180910475	proceranolide	ND	ND	ND
Meliaceae	Swietenia	macrophylla	yes	yes	Caoba, Caobo, Cedro, Flor de venadillo, Palo colorado, Rosadilla, Rosadillo, Zopilote	Plant extract	yes	yes	ND	ND	antiviral, antidiabetic, anticancer, antinociceptive, acaricidal, antidiarrhoeal activities		DOI: 10.3390/molecules180910476	6-O-acetylswietenolide	ND	ND	ND
Meliaceae	Swietenia	macrophylla	yes	yes	Caoba, Caobo, Cedro, Flor de venadillo, Palo colorado, Rosadilla, Rosadillo, Zopilote	Plant extract	yes	yes	ND	ND	antiviral, antidiabetic, anticancer, antinociceptive, acaricidal, antidiarrhoeal activities		DOI: 10.3390/molecules180910477	3,6-O,O-diacetylswietenolide	carrageenan-induced inflammation and inhibition of superoxide anion generated by human neutrophils		ND
Meliaceae	Swietenia	macrophylla	yes	yes	Caoba, Caobo, Cedro, Flor de venadillo, Palo colorado, Rosadilla, Rosadillo, Zopilote	Plant extract	yes	yes	ND	ND	antiviral, antidiabetic, anticancer, antinociceptive, acaricidal, antidiarrhoeal activities		DOI: 10.3390/molecules180910478	khayasin T	ND	ND	ND
Meliaceae	Swietenia	macrophylla	yes	yes	Caoba, Caobo, Cedro, Flor de venadillo, Palo colorado, Rosadilla, Rosadillo, Zopilote	Plant extract	yes	yes	ND	ND	antiviral, antidiabetic, anticancer, antinociceptive, acaricidal, antidiarrhoeal activities		DOI: 10.3390/molecules180910479	swietemahonin E	carrageenan-induced inflammation and inhibition of superoxide anion generated by human neutrophils		ND
Meliaceae	Swietenia	macrophylla	yes	yes	Caoba, Caobo, Cedro, Flor de venadillo, Palo colorado, Rosadilla, Rosadillo, Zopilote	Plant extract	yes	yes	ND	ND	antiviral, antidiabetic, anticancer, antinociceptive, acaricidal, antidiarrhoeal activities		DOI: 10.3390/molecules180910480	swietemahonin F	ND	ND	ND
Meliaceae	Swietenia	macrophylla	yes	yes	Caoba, Caobo, Cedro, Flor de venadillo, Palo colorado, Rosadilla, Rosadillo, Zopilote	Plant extract	yes	yes	ND	ND	antiviral, antidiabetic, anticancer, antinociceptive, acaricidal, antidiarrhoeal activities		DOI: 10.3390/molecules180910481	swietemahonin G	ND	ND	ND
Meliaceae	Swietenia	macrophylla	yes	yes	Caoba, Caobo, Cedro, Flor de venadillo, Palo colorado, Rosadilla, Rosadillo, Zopilote	Plant extract	yes	yes	ND	ND	antiviral, antidiabetic, anticancer, antinociceptive, acaricidal, antidiarrhoeal activities		DOI: 10.3390/molecules180910482	2-hydroxyswietenine	ND	ND	ND
Meliaceae	Swietenia	macrophylla	yes	yes	Caoba, Caobo, Cedro, Flor de venadillo, Palo colorado, Rosadilla, Rosadillo, Zopilote	Plant extract	yes	yes	ND	ND	antiviral, antidiabetic, anticancer, antinociceptive, acaricidal, antidiarrhoeal activities		DOI: 10.3390/molecules180910483	6-deoxyswietenine (febrifugin)	ND	ND	ND
Meliaceae	Swietenia	macrophylla	yes	yes	Caoba, Caobo, Cedro, Flor de venadillo, Palo colorado, Rosadilla, Rosadillo, Zopilote	Plant extract	yes	yes	ND	ND	antiviral, antidiabetic, anticancer, antinociceptive, acaricidal, antidiarrhoeal activities		DOI: 10.3390/molecules180910484	methyl 3β-tigloyloxy-2,6-dihydroxy-1-oxo-meliac-8(30)-enate	ND	ND	ND
[truncated: 4,249 more rows]

## Sheet: phytochemicals
COMPOUND	Structure of smiles [idcode]	smiles	CID	Mutagenic	Tumorigenic	Reproductive Effective	Irritant	MW	AlogP	HBA	HBD	TPSA	nRB	Salerts	nAromRing	wQED
[truncated: 1,382 more rows]

## Sheet: Druglike phytochemicals
COMPOUND	Structure of smiles [idcode]	smiles	Mutagenic	Tumorigenic	Reproductive Effective	Irritant	CID	wQED
[truncated: 1,382 more rows]

[truncated: 5 more sheets: druglike-phychemicals free nast, clustering data fingerprints, phyto and targets, enrichment analysis, Anti-inflammatory activity]
